# Supplementary material for: Aortic Dissection Auxiliary Diagnosis Model and Applied Research Based on Ensemble Learning
Source: Front Cardiovasc Med. 2021 Dec 23;8:777757. doi: 10.3389/fcvm.2021.777757 (PMC8733407; doi:10.3389/fcvm.2021.777757)
Supplement: Supplementary file 2 [file Table_2.xlsx]

## Sheet: is_zdm
health_event_id	check_result_13	check_result_14	check_result_15	check_result_16	check_result_17	check_result_18	check_result_19	check_result_20	check_result_21	check_result_22	check_result_28	check_result_29	check_result_3	check_result_30	check_result_31	check_result_32	check_result_33	check_result_34	check_result_35	check_result_36	check_result_37	check_result_38	check_result_39	check_result_40	check_result_42	check_result_44	check_result_45	check_result_46	check_result_47	check_result_48	check_result_49	check_result_5	check_result_50	check_result_51	check_result_52	check_result_53	check_result_54	check_result_55	check_result_56	check_result_57	check_result_58	check_result_59	check_result_6	check_result_62	check_result_64	check_result_7	check_result_8	is_chest_pain	is_stomache
000001||0000036999_0001	89.5	9.6	82.5	1.2	36.4	2.96	0.97916	255.635	21.24	15.1	271.691	67.4	81	40.6	26.8	1.5	12.9962	5.24285	7.34102	31.7229	34.3594	8.41	363.8	236.4	2.98	4.39679	1.12735	2.64516	230.327	161.159	18.4261	4.9	57.2718	4.08	141.4	97.5	22.5	21.4	2.08	1.04	0.74	28	83	2.88	3.37806	6.6	0.4	0	0
000001||0000084702_0001	94.1	8.7	120	0.9	34.8	3.05	0.97916	255.635	15.1	12.3	271.691	66.2	132	42.9	23.3	1.8	10.5	4.6	0.5	10.6	23.5	4.54	92.8	188.8	1.87	3.98	1.61	2.26	230.327	161.159	18.4261	10	57.2718	3.81	140.1	102.5	21.7	15.9	2.3	1.49	0.9	35.026	82	3.96232	3.37806	10	1.2	0	0
000001||0000084702_0002	86.8	6.86	98	1.01	41.5	9.94	0.97916	255.635	19	13.4	271.691	62.9	98	23	39.9	0.6	25.8	11.8	5	145	130	3.37	62.7	125	2.82	4.12	0.79	2.95	230.327	161.159	18.4261	7.4	57.2718	4.17	139	98.9	22.5	17.6	1.99	1.1	0.98	35.026	76.6	3.96232	3.37806	15.8	1.5	0	0
000001||0000104631_0001	84.6	9.3	76.83	1.09	33.9	3.75	0.97916	255.635	15.22	14	271.691	66.7	140	39.3	27.4	1.4	18.3	7.2	1.9	25.5	15.7	4.65	98.8	513.3	2.05035	4.39679	1.12735	2.64516	230.327	161.159	18.4261	9.9	57.2718	3.52	137.9	96.6	22.9	18.4	2.14	1.05	0.82	35.026	78.1	3.96232	3.37806	13.6	1.7	0	0
000001||0000108072_0001	87.6	11.2	128.26	0.84	35.6	2.13	0.97916	255.635	19.27	10.9	271.691	72	129	49.7	22.3	2.2	15.7	4.6	6.9	25.3	21.8	5.4	89.5	429	2.32	4.39679	1.12735	2.64516	179	95.9	8.4	2.6	23.4	3.67	140.3	102.2	22	16.1	2.42	1.24	0.97	35.026	48.4	4.3	2.45	41.8	2.3	1	1
000001||0000476483_0001	96	6.5	100	1	41.1	3.65	0.97916	255.635	14.7	12.7	271.691	62.9	144	39.7	23.2	1.7	23.3	6.6	2.3	19	23.7	4.93	74.4	258.1	2.11	4.39679	1.12735	2.64516	195.9	134	27	7.6	32.8	3.37	139.4	100.8	23	15.6	2.13	0.73	0.92	35.026	77.2	3.96232	3.37806	15	1.5	0	0
000001||0000482669_0005	92.1	8	68	1.27	43.9	3.31	0.97916	255.635	18	15.8	271.691	73.2	91	31.2	42	0.7	42.4	26	24.1	11	28	3.89	69.4	361.1	2.05035	4.39679	1.12735	2.64516	230.327	161.159	18.4261	2.6	57.2718	2.89	145.8	106.05	23.2523	14.9282	2.16	1.20338	0.888996	35.026	66.7	3.96232	3.37806	21.2	0.8	0	0
000001||0000482669_0006	86	13.4	70	1.27	62.2	3.66	0.97916	255.635	16.7	15.5	271.691	69.2	90	38.3	30.9	1.2	42	22	83.5	14.8	25.03	4.07	86.4	283	0.22	4.39679	1.12735	2.64516	157.8	59.4	25.5	5.4	52.4	3.09	138	100	18.5	19.5	2.08	0.99	0.8	35.026	78.8	2.97	3.37806	10.9	0.8	0	0
000001||0000482669_0007	93.3	9.3	59	1.45	48.7	2.48	0.97916	255.635	17.3	17.4	271.691	64.6	50	25.6	39	0.7	71.7	18.6	61.5	19.1	22.9	3.06	62.1	231	2.8	4.39679	1.12735	2.64516	246.3	63	31	5.4	26.1	2.81	131.1	103.4	15.5	12.2	1.94	0.74	0.69	2	83.7	3.96232	3.37806	8.7	0.6	0	0
000001||0000485718_0001	99.9	8.8	71	1.25	57.2	1.64	13.62	255.635	18.2	15.5	271.691	59.9	53	38.1	21.8	1.7	11	4.2	4.9	8.5	39.7	10.58	114.9	811	2.37	4.39679	1.12735	2.64516	2387.3	101.2	13.8	22.1	59	4.17	134.1	92.8	20.1	21.2	2.23	1.54	1.1	2	62	3.96232	3.37806	5.6	2	0	0
000001||0000488084_0001	91.8767	9.28805	110	0.95	42.3	6.37	0.97916	255.635	16	12.6	271.691	65.4481	120.357	38.5603	26.9915	1.48302	12.9962	5.24285	7.34102	31.7229	34.3594	6.99706	142.285	343.697	2.61	4.39679	1.12735	2.64516	360.5	448.9	42	4.85981	195	3.94586	140.763	102.754	23.2523	14.9282	2.20659	1.20338	0.888996	35.026	65.3857	3.96232	3.37806	24.1527	1.57307	0	0
000001||0000489025_0001	88.8	9.39	94	1.04	40.5	9.42	0.97916	255.635	14.8	13.5	271.691	59.6	130	36.1	23.5	1.5	24.9	10.3	1.2	197.8	76.1	7.91	80.8	249.1	1.96	4.39679	1.12735	2.64516	272	173.5	5.2	12.7	16.2	3.99	141.9	103.1	23.2523	14.9282	2.2	1.20338	0.888996	35.026	79.4	3.96232	3.37806	9.5	1.5	0	0
000001||0000499928_0001	90.3	7.17	94	1.04	41	3.61	0.97916	255.635	14.5	13.5	271.691	59.7	84	35	24.7	1.4	6.6	2.6	3.8	4.6	13	8.5	168.2	553.4	1.91	3.46	0.95	2.09	230.327	161.159	18.4261	3.7	57.2718	4.82	143.6	107.2	24.5	11.9	2.07	1.03	0.89	35.026	64.9	3.96232	3.37806	20	1.2	0	1
000001||0000529173_0001	92.2	9.6	105	0.97	39.9	4.2	0.97916	255.635	14.6	12.9	271.691	67.2	117	43.9	23.3	1.9	39.6	13.8	5.8	39.2	30.8	3.25	86.3	434.3	3.69	3.62	0.8	1.8	239.2	234	43	7.3	73.3	3.24	139.3	100.8	26.6	11.9	2.32	1.03	0.84	35.026	79.5	3.96232	3.37806	11	1	0	0
000001||0000532093_0001	79.3	7.3	81	1.14	54.3	8.03	0.97916	255.635	14.9	14.6	271.691	60.3	106	28.3	32	0.9	22	7.9	3.6	25.7	19.7	7.59	108.1	185.3	2.69	4.35	0.9	2.9	273.7	33.5	17.1	10.1	55.7	3.66	130.2	95.3	22.2	12.7	2.04	0.78	0.87	35.026	79.2	3.96232	3.37806	11.4	1.5	0	0
000001||0000537704_0004	91.8767	9.28805	107.275	1.00318	35.2322	3.78063	0.97916	255.635	18.7637	12.9397	271.691	67.5	120.357	35	32.5	1.1	21.3	7.2	4.3	21.4	60	6.99706	142.285	343.697	1.87	4.39679	1.12735	2.64516	380	476.7	22.9	4.85981	59.8	3.94586	140.763	102.754	23.2523	14.9282	2.20659	1.20338	0.888996	35.026	65.3857	3.26	0.522	24.1527	1.57307	1	0
000001||0000537704_0005	97.2	8.3	97.83	1.07	32.4	4.98	1.11	239.1	18.2	13.7	264.6	72.1	160	39.2	32.9	1.2	31.4	12.4	8.2	9.4	14.2	7.39	119	356.7	2.33	4.39679	1.12735	2.64516	173	81.3	8	9.4	44.3	3.75	138.8	106.6	20.5	11.7	2.22	0.72	0.9	40	79.8	3.47	0.379	10.4	1.2	0	1
000001||0000560499_0001	82.6	7.81	100	1	45.5	8.56	0.97916	255.635	16.5	13.2	271.691	65.6	139	32.8	32.8	1	13	3.1	6.3	27	25	4.53	114.1	273.8	2.22	4.39679	1.12735	2.64516	230.327	161.159	18.4261	5.6	57.2718	4.13	136.8	101.5	21.6	13.7	2.2	1.1	0.85	35.026	67	3.96232	3.37806	20.2	1.7	0	0
000001||0000567297_0001	85.6	9.49	84	1.12	40.7	6.41	0.97916	255.635	18.3	13.7	271.691	57.7	98	32.3	25.4	1.3	15.9	4.9	4.6	16.2	12	4.19	61.9	189	2.05035	4.39679	1.12735	2.64516	230.327	161.159	18.4261	9.6	57.2718	3.3	136	98.7	21.1	16.2	2	0.95	0.99	35.026	79.3	3.96232	3.37806	9.9	1.2	1	0
000001||0000567530_0001	88.3	8.16	95	1.03	43.3	3.18	0.97916	255.635	16.4	13.5	271.691	66.1	137	42.5	23.6	1.8	19.9	4.7	6.2	26	19	6.58	78.5	481.8	2.31	4.39679	1.12735	2.64516	230.327	161.159	18.4261	4.3	57.2718	4.17	146.6	109.6	26	11	2.34	1.29	0.86	6	69	3.96232	3.37806	23.7	1.5	1	0
000001||0000581970_0001	91.8	7.97	88	1.08	40.7	5.41	0.97916	255.635	15.8	14	271.691	68.7	132	37.8	30.9	1.2	16.5	5.9	0.7	10.3	12.1	11.85	112	456.4	2.37	4.39679	1.12735	2.64516	117.3	49	8	5.7	55.4	3.43	123.9	84.6	26.5	12.8	2.01	1.28	0.8	35.026	69.6	3.96232	3.37806	17.9	1.5	0	0
000001||0000585686_0001	85.1	9.77	107	0.96	38.7	3.33	0.97916	255.635	16.9	12.8	271.691	66.1	139	42.7	23.4	1.8	14.5	5.3	4.4	19	14	6.35	111.2	448.5	2.47	3.94	0.7	1.89	230.327	161.159	18.4261	3.9	57.2718	4.03	143.6	104.1	29.5	10	2.33	1.27	0.94	35.026	70.5	3.96232	3.37806	18.9	1.1	0	0
000001||0000586119_0001	84.8	9.86	42	1.88	40.6	1.77	0.97916	255.635	21.6	21.5	271.691	7.6	128	22.4	34.7	0.6	133.5	57.7	23.9	222	175	10.23	95.2	241.6	3.77	4.29	0.92	2.98	276.85	181.5	47	8.5	70.7	3.47	129	93.3	24.8	10.9	1.3	0.68	1.5	12	78.5	1.82	0.5	11.9	1.3	0	1
000001||0000586310_0001	85.9	8.13	85	1.11	40.7	7.66	0.97916	255.635	16.3	14.3	271.691	54	109	28.7	25.3	1.1	11.1	4.9	4.1	53	53	10.23	241.9	436.2	2.24	4.39679	1.12735	2.64516	230.327	161.159	18.4261	12.2	57.2718	4.31	137.2	97.2	18.7	21.3	2.1	2.25	0.97	35.026	84.5	3.96232	3.37806	6.9	1	0	0
000001||0000593930_0001	91.9	9.24	94	1.04	37.9	3.8	0.97916	255.635	17.3	13.6	271.691	73.7	152	41.7	32	1.3	10.5	4.2	3.5	23.8	27.7	5.24	115	506	2.15	3.98	1.19	2.15	230.327	161.159	18.4261	3.3	57.2718	5.05	143.1	105.8	20.2	17.1	2.35	1.53	0.94	35.026	49.4	3.96232	3.37806	36.2	2.4	0	0
000001||0000598502_0001	94.7	10.59	78	1.17	37.4	5.84	0.97916	255.635	13.9	14.9	271.691	59.7	128	36.7	23	1.6	29.7	9.8	4.1	12.9	15	7.62	87	400	2.05035	4.39679	1.12735	2.64516	230.327	161.159	18.4261	8.3	57.2718	3.32	140	103.3	23.2523	14.9282	2.01	1.20338	0.888996	35.026	75.3	3.96232	3.37806	12	1.3	0	0
000001||0000598975_0001	91.7	8.31	95	1.03	43.7	6.42	0.97916	255.635	15.5	13.5	271.691	61.9	104	33.3	28.6	1.2	13.5	3.4	5	18.8	22.4	4.52	64.2	241.1	2.51	4.41	0.96	3.04	167	38	10	5.3	31.3	3.91	137.9	98.5	24.9	12.8	2.18	1.16	0.8	58	73.5	4.11	1.44	16.4	1.2	0	0
000001||0000598975_0002	90.2	7.6	85	1.11	52.6	5.06	0.97916	255.635	17	13.6	271.691	59.4	99	31.3	28.1	1.1	12.9	3.8	2.4	14.4	12.8	6.08	65.4	201.1	2.19	3.3	0.87	2.1	171.6	46	24	4.3	39.5	4.12	140.5	101.6	23.2523	14.9282	2.05	1.20338	0.888996	35.026	73	3.96232	3.37806	16.1	0.9	0	0
000001||0000603626_0001	100.1	8.96	116	0.92	43.6	3.05	0.97916	255.635	22.5	12.4	271.691	59.9	118	39.1	20.8	1.9	19.7	8.4	1.5	16	44.5	6.09	65.6	443.8	4.41	4.39679	1.12735	2.64516	230.327	161.159	18.4261	4.4	57.2718	4.84	140.4	105.3	23.9	11.4	2.2	0.92	0.95	12	80.9	3.96232	3.37806	9.9	0.5	1	0
000001||0000605346_0001	91.8767	9.28805	107	0.96	34.2	4.21	0.97916	255.635	16.3	12.8	271.691	61.6	120.357	38.6	23	1.7	15.2	5.1	1.2	23	24	6.09	72.6	234.8	2.32	6.26	1.5	4.16	230.327	161.159	18.4261	4.85981	57.2718	3.61	140	100.5	23.6	15.9	2.16	0.82	0.95	35.026	65.3857	3.96232	3.37806	24.1527	1.57307	1	0
000001||0000616733_0001	86.1	7.51	92	1.06	35.3	6.66	0.97916	255.635	20.5	13.1	271.691	66.5	139	31.1	35.4	0.9	7.4	2.2	2.8	27	42	3.98	84.4	267	2.28	4.11	1.1	2.71	230.327	161.159	18.4261	5.8	57.2718	4.54	140	100.9	24.5	14.6	2.15	1.13	0.91	35.026	68.3	3.96232	3.37806	18.6	1.6	0	0
000001||0000622026_0001	101.067	10.1933	60	1.42	39.1	2.44	0.97916	255.635	19.2	16.4	271.691	77.5	147.667	42.5	35	1.2	25	8.6	6	944	1220	6.29	234	610.9	3	4.39679	1.12735	2.64516	8789.15	4150.3	284.1	16.4333	453.9	4.3	143.6	106.2	14.2	23.2	2.09	1.3	0.99	35.026	80.2	3.96232	3.37806	8.4	1.63333	0	0
000001||0000622680_0001	87	11.77	79	1.16	38.5	7.65	0.97916	255.635	15.5	14.1	271.691	61.3	141	32.7	28.6	1.1	15.4	7.4	6	15.4	17	6.3	109.9	260	2.05035	3.44	0.93	2.16	230.327	161.159	18.4261	9.3	57.2718	3.35	140	101.9	24.1	14	2.07	0.8	0.94	35.026	75.7	3.96232	3.37806	10.7	1.3	1	0
000001||0000622680_0002	82.1	11.14	76	1.19	39	6.49	0.97916	255.635	17.6	14.4	271.691	70.5	143	35.3	35.2	1	15.3	6.7	7.6	8.7	15.9	5.78	89.6	256	2.33	3.9	1.1	2.64	190.3	59	17	10.4	63.9	3.47	138.3	100.2	24.3	13.8	2.15	1.08	0.97	35.026	89.6	3.96232	3.37806	6.8	0.8	0	0
000001||0000632930_0001	92.1	7.31	92	1.06	37.5	6.92	0.97916	255.635	16.7	13.1	271.691	64.4	131	36.3	28.1	1.3	8.6	3.5	2.5	37.9	25	3.72	55.5	174	2.05035	4.39679	1.12735	2.64516	230.327	161.159	18.4261	3.4	57.2718	3.61	141	101.8	23.2523	14.9282	2.1	1.20338	0.888996	35.026	63.8	3.96232	3.37806	24.6	1.3	1	0
000001||0000635395_0002	94.3	8.5	99	1.01	44.8	3.81	0.97916	255.635	19.3	13.2	271.691	60	113	30.7	29.3	1	7.7	3.5	6.2	12.1	22.3	6.02	119.8	405.2	1.65	4.31	1.41	2.5	215.6	40.9	8.1	3.5	35.3	3.95	141.8	104.6	23.3	13.9	2.23	0.9	0.91	2	66.7	3.76	3.71	21.4	1.1	0	0
000001||0000635395_0003	90.1	10.3	28.45	2.42	45.3	0.45	3.73	255.635	40.85	28.15	271.691	58.7	86	31.6	27.1	1.2	6	2.5	2.3	10.7	20.1	16.37	157.7	428.8	2.05035	4.39679	1.12735	2.64516	160.6	48.7	7	4.2	70.6	4.18	141.1	103.1	23.4	14.6	1.87	2.07	0.88	2	73.1	2.94	0.759	16.2	0.9	0	0
000001||0000642058_0001	100.6	8.32	133	0.85	29.1	4.02	0.97916	255.635	15.3	11.1	271.691	66.2	122	38.8	27.4	1.4	6.1	3.6	3.3	13.1	19.1	7.33	132	362.7	2.01	3.45	0.86	2.13	190.9	117	13	4.7	51.1	3.47	148.5	108.9	24.9	14.7	2.14	1.24	0.9	22	70.3	4.35	1.68	23.5	1.6	0	0
000001||0000645584_0001	101.7	9.3	105	1.04	37.9	3.06	0.97916	255.635	19.1	13.3	271.691	78.1	163	48.9	29.2	1.7	23.1	8.2	5.7	76.8	47.2	4.4	89	370	2.94	4.39679	1.12735	2.64516	230.327	161.159	18.4261	4.7	57.2718	3.58	137	99.4	22	15.6	2.3	0.89	0.92	35.026	59.7	3.96232	3.37806	26.9	2.1	0	0
000001||0000646379_0001	94.5	8.36	124	0.88	40.6	5.69	0.97916	255.635	15.3	11.4	271.691	61.7	133	35.3	26.4	1.3	6.3	2.9	3.7	35	56	3.36	62.6	316.1	2.49	4.39679	1.12735	2.64516	230.327	161.159	18.4261	9	57.2718	4.48	138.3	95.8	29.2	13.3	2.21	1.09	0.93	25	73.7	3.96232	3.37806	15.4	1.9	0	1
000001||0000670489_0001	92.5	8.3	81	1.14	47.5	6.75	0.97916	255.635	17.8	13.9	271.691	67.3	127	35.4	31.9	1.1	14.5	4.1	2.8	26.4	35	6.8	78.7	211	2.38	3.67	1.16	2.19	230.327	161.159	18.4261	5.5	57.2718	4.44	139	96.4	28.1	14.5	2.19	1.1	0.89	35.026	80	3.96232	3.37806	12.2	0.8	0	0
000001||0000671023_0001	90.3	7.52	74	1.22	43.8	5.56	0.97916	255.635	17.3	14.6	271.691	54	114	25.2	28.8	0.9	5.9	1	2.7	16.3	15.3	10.4	240.1	228.1	4.87	4.39679	1.12735	2.64516	178.4	25	8	6.7	58	4.49	144.3	109.6	21.6	11.6	1.94	1	0.87	35.026	79.2	3.96232	3.37806	8.4	0.7	0	0
000001||0000671023_0002	90	9.16	120	0.9	39.5	4.14	0.97916	255.635	18.9	11.9	271.691	65.4	116	34.9	30.5	1.1	4.2	2	4.7	54	37.8	8.7	348.3	445.5	1.92	2.28	1.31	0.68	230.327	161.159	18.4261	4.3	57.2718	4.1	139.3	104.6	19.7	15	2.22	1.2	0.81	21	67.5	3.66	4.69	18.3	1.2	0	0
000001||0000672620_0001	90.7	7.4	83	1.13	45.8	8.44	0.97916	255.635	18.9	13.8	271.691	61.9	130	31.5	30.4	1	22.2	6.6	2.4	17.9	26	9.65	90.2	344	2.36	4.39679	1.12735	2.64516	230.327	161.159	18.4261	8.2	57.2718	4.08	135	99.7	23.5	11.8	1.97	1.18	1.01	35.026	68.4	3.96232	3.37806	14.3	1.7	0	0
000001||0000673534_0001	95.2	9.71	50	1.64	41.3	2.98	0.97916	255.635	17.6	18.4	271.691	55.9	109	29	26.9	1.1	46	21.4	4.7	25	37	10.34	238.1	252.1	1.93	4.39679	1.12735	2.64516	230.327	161.159	18.4261	11.2	57.2718	3.62	139.8	108.7	17.8	13.3	1.97	0.84	0.93	35.026	82.8	3.96232	3.37806	9.4	1.3	0	1
000001||0000675760_0001	69.8	7.55	89	1.08	51.7	7.68	0.97916	255.635	18.8	13.3	271.691	79.9	129	39.8	40.1	1	3.4	2.5	6.2	17.8	18.9	4.48	100.8	316.8	2.04	3.76	0.72	2.56	381.8	129.3	29.8	9.9	15	4.88	141	101.3	18.6	21.1	2.39	1.35	1.13	64	76.4	3.94	1.52	11.3	1.5	1	0
000001||0000676469_0001	85.9	7.24	98	1.01	37	5.96	0.97916	255.635	15.8	12.7	271.691	65.5	133	40.1	25.4	1.6	18.6	5.9	6.2	16	21	5.99	88.3	277.6	2.05035	4.39679	1.12735	2.64516	230.327	161.159	18.4261	4.9	57.2718	3.82	141.7	101.8	23.2523	14.9282	2.16	1.20338	0.888996	35.026	62.5	3.96232	3.37806	22.6	1.8	0	0
000001||0000676705_0001	83.1	7.38	84	1.12	37.7	4.77	0.97916	255.635	18.1	13.7	271.691	63.4	111	31.9	31.5	1	5.8	2.2	2.2	15	40	2.93	101.6	238.2	2.05035	4.39679	1.12735	2.64516	230.327	161.159	18.4261	1.4	57.2718	4.28	140.6	99.9	23.2523	14.9282	2.2	1.20338	0.888996	35.026	37.6	3.96232	3.37806	36.4	1.3	0	0
000001||0000683698_0001	89.9	8.09	101	0.99	34.3	3.15	0.97916	255.635	17.4	12.5	271.691	67.5	137	39.4	28.1	1.4	12.6	1.8	6.3	13.5	15.4	5.58	96.8	288.7	2.38	5.77	0.73	3.84	149.8	127	13	4.4	58.4	3.22	141.1	105.5	21.7	13.9	2.08	1.22	0.86	35.026	66.7	4.28	3.37806	24.8	1.6	1	0
000001||0000687073_0001	87.4	9.9	94.43	0.95	34.5	6.22	0.92	255.635	14.88	12.45	271.691	65.6	130	36.9	28.7	1.3	8	5.3	4.2	41.7	15.23	5.05	113.9	220.8	2.05035	4.39679	1.12735	2.64516	162.3	56	11	7.9	37.1	4.77	135	96	21.9	17.1	2.08	1.05	1.55	35.026	72	4.45	3.37806	14.6	1.6	1	0
000001||0000688836_0001	93.6	7.29	76	1.19	26.1	7.45	0.97916	255.635	18.8	14.4	271.691	59	96	26.7	32.3	0.8	11.1	3.7	6.1	40.2	30.4	2.54	58.1	154.2	1.91	3.07	0.38	2.44	230.327	161.159	18.4261	4.8	57.2718	3.86	136.4	108	23.8	4.6	1.91	1.12	0.86	35.026	61.3	3.96232	3.37806	22.9	1.8	0	0
000001||0000693126_0001	99.7	8.06	83	1.13	39.4	4.32	0.97916	255.635	19.9	13.8	271.691	59.9	100	31.8	28.1	1.1	10	3.2	4.3	28	28	5.36	57.3	229.2	1.86	3.32	0.98	2.11	255	29	19	5.2	30.7	3.37	158.8	95.3	20.1	43.4	1.5	0.97	0.79	36	66.1	3.96232	3.37806	28.9	2.3	1	0
000001||0000696320_0001	82.8	8.33	86	1.1	45.5	4.17	0.97916	255.635	17.9	13.5	271.691	68.8	123	37.5	31.3	1.2	12.9	6.4	5.3	14.5	10.9	4.09	68.5	283.7	1.9	6.11	0.68	3.05	230.327	161.159	18.4261	5	57.2718	3.775	142.55	108.7	20.65	13.2	2.12	0.955	0.82	35.026	75.6	3.63	3.37806	18.9	1.2	1	0
000001||0000697148_0001	80.3	10	87	1.09	44.4	6.75	0.97916	255.635	19.3	13.4	271.691	56.5	117	31.3	25.2	1.2	15.5	8.1	12.5	10.6	15.4	10.63	136.3	248.8	2.8	4.01	1.07	2.51	230.327	161.159	18.4261	8.1	57.2718	3.38	140.2	102.2	23.5	14.5	2.07	1.22	0.88	35.026	71.9	3.96232	3.37806	15.2	1.7	0	0
000001||0000698623_0001	91	10.89	76	1.19	38.8	3.6	0.97916	255.635	19	14.4	271.691	61.9	132	42.6	19.3	2.2	19.7	6.9	1.9	20	16	2.94	87.1	208.9	1.7	3.88	0.99	2.41	230.327	161.159	18.4261	7.4	57.2718	3.33	140.1	101	24.7	14.4	2.09	1.11	0.97	35.026	75.4	3.96232	3.37806	14	1.4	1	0
000001||0000700365_0002	92.2	11	107.275	1.00318	35.2322	3.78063	0.97916	255.635	18.7637	12.9397	271.691	65.4481	117	38.5603	26.9915	1.48302	12.9962	5.24285	7.34102	31.7229	34.3594	6.99706	142.285	343.697	2.05035	4.39679	1.12735	2.64516	230.327	161.159	18.4261	11.2	57.2718	3.94586	140.763	102.754	23.2523	14.9282	2.20659	1.20338	0.888996	35.026	88.1	3.96232	3.37806	7	0.9	0	0
000001||0000703017_0001	98.3	9.09	106	0.96	34.8	2.78	0.97916	255.635	17	12.2	271.691	55.1	138	36.8	18.3	2	10.6	2.7	3	34.3	41.6	4.12	70.7	162.9	2.27	3.56	0.57	1.96	252.8	162	31	4.3	43.8	3.7	139.8	110.2	19.5	10.1	2.05	1.32	0.8	35.026	62.9	4.3	3.37806	31.6	2.1	1	0
000001||0000703349_0001	65.8	8.36	90	1.07	34.4	3.25	0.97916	255.635	19.6	13.2	271.691	67.7	120	42.7	25	1.7	9.4	3.3	3.2	18	14	5.71	44.5	234.7	2.23	4.39679	1.12735	2.64516	230.327	161.159	18.4261	3.1	57.2718	3.86	143	104.7	23.2523	14.9282	2.24	1.20338	0.888996	8	60.7	3.96232	3.37806	29.7	1.5	1	0
000001||0000706301_0001	102.3	8.19	68	1.29	39.9	2.73	0.97916	255.635	16.8	15.3	271.691	60.5	122	34.2	26.3	1.3	30.6	11.4	1.1	28.3	23.3	7.45	71.8	333.7	2.28	2.27	0.39	1.59	276.6	76	24	5	51.1	4.03	138.4	98	27	13.4	2.13	1.07	0.91	4	73.2	3.55	0.253	21	1.4	0	0
000001||0000706638_0001	98.6	8.82	93	1.05	38.7	3.74	0.97916	255.635	18.2	13	271.691	65.7	142	41.2	24.5	1.7	16	3.8	2.3	29	25	4.63	74.8	398.7	2.05	5.09	0.88	3.51	165	159	15	9.2	37	3.84	141.4	101.8	23.2523	14.9282	2.22	1.20338	0.888996	35.026	85.2	3.96232	3.37806	10.3	1.1	0	0
000001||0000711423_0001	94.1	8.8	110	0.94	32.9	3.91	0.97916	255.635	15.9	12	271.691	72.4	126	39.4	33	1.2	6.2	3.8	1.8	17.3	17.6	4.71	53	177.5	2.17	3.98	1.05	2.55	164	95	23	2.9	42.9	3.88	143.8	100.9	25.3	17.6	2.31	1.26	0.8	35.026	62.2	4.68	0.016	28.4	1.3	0	0
000001||0000712155_0001	95.2	9.86	108	0.95	34.7	4.25	0.97916	255.635	18.9	12.1	271.691	64	149	37.8	26.2	1.4	259.1	135	138.2	111.5	57.5	5.73	68.7	329	3.67	3.31	0.34	1.7	230.327	161.159	18.4261	2.9	57.2718	2.88	140	94.9	26.7	18.4	2.24	1.14	0.6	30	66.2	4.71	3.37806	24.5	1.1	0	1
000001||0000712155_0002	89.1	7.8	108	0.95	34.1	6.58	0.97916	255.635	19	12.1	271.691	65.9	101	27.8	38.1	0.7	206.8	109.9	15	86.6	69.6	3.36	71.2	107.2	3.22	4.73	0.21	3.17	230.327	161.159	18.4261	3.4	57.2718	3.93	141.5	99	18.7	23.8	2.27	1.15	0.8	35.026	68.2	3.96232	3.37806	21.9	1.1	0	1
000001||0000712562_0001	88.9	9.47	85	1.11	38.1	2.71	0.97916	255.635	18.3	13.6	271.691	53.3	119	37.6	15.7	2.4	13	4.4	2.3	26.3	13.9	3.5	66.6	446.4	1.97	4.39679	1.12735	2.64516	156.3	97	13	8.9	35.8	3.36	134.9	97	23.2523	14.9282	2.08	1.20338	0.888996	35.026	84.1	3.96232	3.37806	7.1	0.8	1	0
000001||0000720472_0001	97.1	8.96	87	1.09	45	8.42	0.97916	255.635	21.2	13.4	271.691	67.4	151	35.1	32.3	1.1	8	2.1	2.3	17	18	6.71	128.5	279.2	1.82	2.77	0.67	1.79	196.7	26.5	14	5.9	29.6	3.79	141.4	104.7	21.7	11.4	2.02	0.88	0.85	41	66.5	3.62	1.18	22.8	2	0	0
000001||0000721528_0001	94.6	10.11	77	1.18	38.4	6.58	0.97916	255.635	18.7	14.3	271.691	55.6	110	30.5	25.1	1.2	9.3	3.7	2.3	18.2	14.9	5.52	78.2	351.1	1.75	4.56	0.7	3.42	230.327	161.159	18.4261	6.1	57.2718	3.56	142.2	108	23.2523	14.9282	2.08	1.20338	0.888996	61	76.1	3.96232	3.37806	13.5	1.1	1	0
000001||0000724023_0001	91.5	8.7	96	1.03	35	4.55	0.97916	255.635	15.8	12.8	271.691	57.9	120	34.4	23.5	1.5	36.7	21.3	5.1	40	51.9	4.3	115.3	388	2.2	2.98	1.22	1.38	167.1	80	26	9.6	44.8	3.92	138.5	100.6	28.3	9.6	2.06	1.27	0.97	38	80	4.77	2.17	9.6	1.2	1	0
000001||0000726467_0001	91.4	7.7	86	1.1	37.7	6.58	0.97916	255.635	19.3	13.5	271.691	70.5	133	34.9	35.6	1	4.6	0.5	67.3	207	55	4.83	91.2	379.2	2.35	4.04	0.65	2.92	230.327	161.159	18.4261	7.5	57.2718	4.31	140.2	96.1	27.3	16.8	2.26	1.12	0.97	35.026	75.9	3.96232	3.37806	16.7	1.6	0	0
000001||0000729222_0001	87.8	9.73	89	1.08	33.5	2.63	0.97916	255.635	15.9	13.3	271.691	65.7	150	42.6	23.1	1.8	16.5	8.2	4.2	25.1	15.1	6.59	89.7	295.5	2.11	4.62	1.82	2.45	230.327	161.159	18.4261	13.7	57.2718	3.59	141.3	103.5	25.8	12	2.16	1.04	0.83	35.026	82	3.96232	3.37806	9	1.5	0	0
000001||0000731681_0001	89.9	10.66	87	1.09	40.4	5.11	0.97916	255.635	18.2	13.4	271.691	63.7	130	36.1	27.6	1.3	28.6	13.2	3	19.6	29.6	8.69	105	375.2	2.59	3.2	0.8	2.05	265.2	162.4	12.4	5.4	56.9	3.97	142.4	102.1	21	19.3	2.12	1.17	1.06	35.026	77.5	2.68	2.94	12.6	0.9	1	0
000001||0000735706_0001	88.5	7.86	92	1.06	45	6.1	0.97916	255.635	15	13.1	271.691	61	111	36.1	24.9	1.4	12.5	5.4	2.1	17	14	6.81	61.8	196	2.11	4.14	1.9	2.02	230.327	161.159	18.4261	5.1	57.2718	3.96	139.3	101.9	24	13.4	2.14	0.94	0.88	35.026	77	3.96232	3.37806	12.3	0.8	0	0
000001||0000736498_0001	93.7	10.3	98	1.01	40.6	2.54	0.97916	255.635	18	12.7	271.691	64.2	155	41.6	22.6	1.8	6.5	3	5.4	26.9	17.7	5.16	87.6	246.6	1.93	3.91	0.68	2.83	170.7	89	25	3.1	89.6	4.14	143.2	106.1	26.2	10.9	2.32	0.93	0.91	35.026	52.9	4.69	1.52	35.9	2.1	0	0
000001||0000738515_0001	82.1	7.65	76	1.19	44.7	4.21	0.97916	255.635	15.5	14.4	271.691	58.2	92	32.5	25.7	1.3	25	10.8	1.6	12	14	6.27	54.7	118.75	1.95	4.39679	1.12735	2.64516	230.327	161.159	18.4261	10.9	57.2718	2.9	140	103.6	20	17.6	2.09	1.09	0.92	35.026	85.5	3.96232	3.37806	5.1	0.7	1	0
000001||0000738515_0002	92.6	7.33	99	1.01	40.9	5.93	0.97916	255.635	15.9	12.8	271.691	65.2	106	33.6	31.6	1.1	7	2.9	4.4	8.4	5.4	2.07	51.2	308.9	1.91	4.39679	1.12735	2.64516	214.6	28.1	11.3	7.5	15.6	4.05	141.1	99.5	24.3	17.3	2.26	1.15	0.92	17	69.4	3.96232	3.37806	16.3	1.8	1	0
000001||0000740274_0001	73.3	7.4	101	0.99	38.2	6.84	0.97916	255.635	14.2	12.5	271.691	49.9	133	28.7	21.2	1.4	17.8	7.7	3.7	1154	2330.9	19.75	286.4	537.3	2.05035	4.39679	1.12735	2.64516	230.327	161.159	18.4261	8.2	57.2718	3.9	140.8	99.9	23.2523	14.9282	1.94	1.20338	0.888996	35.026	77.7	3.96232	3.37806	9.7	1	0	0
000001||0000742635_0001	98.4	9.33	99	1	40.7	4.01	0.97916	255.635	18.4	12.6	271.691	61.4	132	35.8	25.6	1.4	12	4.7	5.2	23.1	18.7	8.73	180.1	410.1	1.83	4.69	0.96	3.03	189.7	84.4	2.4	5.8	42.6	3.92	148.9	113	20.2	15.7	2.13	0.88	1.02	35.026	68.9	3.13	3.37806	19.1	1.6	1	0
000001||0000743906_0002	96.3	11.1	98.44	1.1	36.3	2.58	9.65	255.635	17.31	13.9	271.691	64.1	133	39.7	24.4	1.6	9.1	2.2	1	13.9	21.5	5.6	85	318	2.35	4.39679	1.12735	2.64516	210	104	7.7	10.6	38.7	3.94	140.2	101.5	27	11.7	2.18	0.64	0.77	35.026	87.5	3.96232	3.37806	6.5	0.8	0	0
000001||0000747207_0001	91	6.7	101	0.99	35.3	3.23	0.97916	255.635	20.6	12.5	271.691	74.2	136	41.3	32.9	1.3	9.7	2.2	6.3	20	15	7.69	99.8	369.5	1.81	4.04	0.71	2.37	150.7	110.9	8.3	6.8	28.1	3.39	149.1	109.3	23.2523	14.9282	2.32	1.20338	0.888996	35.026	79.3	3.53	1.93	17	1.5	0	0
000001||0000749232_0001	89.1	8.36	107.275	1.00318	35.2322	3.78063	0.97916	255.635	18.7637	12.9397	271.691	65.4481	121	38.5603	26.9915	1.48302	12.9962	5.24285	7.34102	31.7229	34.3594	6.99706	142.285	343.697	2.18	4.96	1.33	3.2	230.327	161.159	18.4261	7.7	57.2718	3.94586	140.763	102.754	23.2523	14.9282	2.20659	1.20338	0.888996	35.026	75.3	3.96232	3.37806	9.8	1	0	0
000001||0000754028_0001	91.4	14.22	106	0.96	31.8	2.71	0.97916	255.635	16.9	12.2	271.691	70.1	153	44.8	25.3	1.8	24	5.1	3.7	41.6	26.4	2.01	51.1	303.7	2.36	5.98	1.57	4.11	230.327	161.159	18.4261	13.6	57.2718	3.79	140.9	101.8	23.3	15.8	2.31	1.01	0.81	35.026	90.7	3.96232	3.37806	5.3	0.8	0	0
000001||0000754028_0002	94.1	13.7	107.275	1.00318	35.2322	3.78063	0.97916	255.635	18.7637	12.9397	271.691	65.4481	146	38.5603	26.9915	1.48302	12.9962	5.24285	7.34102	31.7229	34.3594	6.99706	142.285	343.697	2.05035	4.39679	1.12735	2.64516	230.327	161.159	18.4261	5.7	57.2718	3.94586	140.763	102.754	23.2523	14.9282	2.20659	1.20338	0.888996	35.026	71.7	3.96232	3.37806	18	1.4	0	0
000001||0000754063_0001	101.1	7.25	80	1.15	34.7	6.25	0.97916	255.635	23.8	14	271.691	64.1	116	27.9	36.2	0.8	9	2.8	7.3	13.9	13.1	5.97	78.7	317.4	2.14	3.17	0.83	2.09	230.327	161.159	18.4261	4.5	57.2718	3.5	139.8	106.8	23.5	9.5	2.05	1.01	0.85	35.026	65.8	3.28	3.37806	23.3	1.6	0	0
000001||0000758105_0001	88.3	8.2	80	1.15	43.5	11.12	0.97916	255.635	19.5	14	271.691	70.1	98	33.2	36.9	0.9	8.8	3.1	1	42	19	4.11	43.2	205.4	2.05	4.39679	1.12735	2.64516	230.327	161.159	18.4261	9.1	57.2718	4.35	134.8	91.1	23.2523	14.9282	2.26	1.20338	0.888996	102	74.1	3.96232	3.37806	9.6	1.2	0	0
000001||0000766064_0001	88.3	11.71	101	0.99	40.3	6.25	0.97916	255.635	16.6	12.5	271.691	66.8	141	35.4	31.4	1.1	29.6	6.8	8.8	33	27	4.51	80.3	239.9	2.05035	4.39679	1.12735	2.64516	230.327	161.159	18.4261	12.6	57.2718	3.4	133.6	97.1	21.6	14.9	2.09	0.9	0.89	35.026	76.6	3.96232	3.37806	11.9	2	1	0
000001||0000785762_0001	88.8	8.5	81	1.14	52.1	4.39	0.97916	255.635	14.9	13.9	271.691	59.4	145	38	21.4	1.8	31	8	1.6	21	23	4.47	69.2	134	2.05035	4.39679	1.12735	2.64516	230.327	161.159	18.4261	8.7	57.2718	3.55	135.4	100.6	23.2523	14.9282	2.17	1.20338	0.888996	35.026	85.3	3.96232	3.37806	6.7	0.7	0	0
000001||0000786094_0001	88.9	8.83	107.275	1.00318	35.2322	3.78063	0.97916	255.635	18.7637	12.9397	271.691	60.7	120	33.4	27.3	1.2	7.7	3.4	3.9	11.3	15	3.65	38.4	262.2	2.11	4.15	1.37	2.45	118.3	75	10	4	10.8	3.44	147.1	104.7	26.7	15.7	2.32	1.31	0.92	35.026	56.2	3.96232	3.37806	34.3	2.5	1	0
000001||0000790606_0001	86	9.46	73	1.23	37.3	2.73	0.97916	255.635	17.3	14.9	271.691	63.7	120	39	24.7	1.6	25.2	7.6	4.7	42	31	8.55	105.6	780.6	2.05035	4.39679	1.12735	2.64516	230.327	161.159	18.4261	5.2	57.2718	3.67	141	100.2	23.2523	14.9282	2.33	1.20338	0.888996	35.026	60.8	3.96232	3.37806	31	2.7	1	0
000001||0000791555_0002	99.7	9.1	88.75	1.16	41.7	6.43	0.97916	255.635	16.86	14.6	271.691	68.6	140	39.6	29	1.4	46.6	19.5	14.4	66.3	57.3	5.1	105.4	200	2.86	4.39679	1.12735	2.64516	325	50.3	9.7	13.9	26	3.25	136.7	97.5	23	16.2	2.14	0.4	0.87	35.026	81.8	3.96232	3.37806	7.7	1.3	0	0
000001||0000808133_0001	92	6.77	97	1.02	39.9	5.04	0.97916	255.635	17.5	12.9	271.691	68.9	122	37.7	31.2	1.2	7.5	2.4	9.9	25.2	22	5.66	101.4	307	2.05035	4.39679	1.12735	2.64516	230.327	161.159	18.4261	3.4	57.2718	3.52	137	98.3	23.2523	14.9282	2.2	1.20338	0.888996	35.026	58.7	3.96232	3.37806	31.4	1.8	1	0
000001||0000808133_0002	94.1	8.33	107.275	1.00318	35.2322	3.78063	0.97916	255.635	18.7637	12.9397	271.691	70.6	129	41.1	29.5	1.4	11.1	3.6	16.9	9.8	15.6	4.31	83.4	286.6	2.05035	4.39679	1.12735	2.64516	119.9	30	11	3.7	21.3	3.9	136.7	98.6	23.2523	14.9282	2.17	1.20338	0.888996	35.026	61.3	3.96232	3.37806	31.1	1.9	1	0
000001||0000810614_0001	94.2	9.79	126	0.88	36.6	4.03	0.97916	255.635	17.3	11.5	271.691	71.2	152	44	27.2	1.6	4.5	2.8	17.4	22	20	7.09	96.5	325.8	3.03	4.94	1.09	3.36	179.1	59.8	12.3	4.2	25.6	3.46	141	106	20.1	12.3	2.21	0.6	0.75	35.026	74.2	3.43	3.37806	16.2	0.9	1	0
000001||0000815032_0001	94.6	8.4	101.14	1.07	22.6	2.27	1.32	281.5	17.9	13.6	235.3	64.6	134	34	30.6	1.1	24.8	10	7.5	15.7	35.6	4.87	88	415.7	1.94	4.39679	1.12735	2.64516	230.327	161.159	18.4261	2.9	57.2718	4.09	142.9	109.6	23.1	10.2	2.22	1.1	0.87	35.026	63.6	3.96232	3.37806	20.4	0.9	0	0
000001||0000823802_0001	89.6	9.35	87	1.09	39.7	4.58	0.97916	255.635	19.1	13.6	271.691	65.7	142	36.7	29	1.3	19.5	5.8	2	13.3	14.6	2.21	63.9	313.1	2.06	4.13	1.62	2.27	230.327	161.159	18.4261	7.4	57.2718	3.44	143.2	102.6	27.9	12.7	2.23	1	0.86	35.026	76.4	3.96232	3.37806	9.4	0.9	1	0
000001||0000825250_0002	92.3	8.31	86	1.1	55.3	5.54	0.97916	255.635	15.7	13.7	271.691	55.1	134	32.7	22.4	1.5	28.4	11.4	0.5	12.3	37.2	4.03	66.4	324.4	1.64	4.39679	1.12735	2.64516	230.327	161.159	18.4261	7.4	57.2718	3.73	136.7	99	21.3	16.4	2.21	0.93	0.71	35.026	79.3	3.96232	3.37806	9.5	0.9	1	0
000001||0000832816_0001	84.4	7.93	89	1.07	53.7	7.01	0.97916	255.635	31.3	13.4	271.691	60.1	93	26.7	33.4	0.8	12	2	4.8	26.9	27	12.7	115.4	284	2.05035	4.39679	1.12735	2.64516	1077.9	1433.4	23	11.1	161.5	3.93	135	98.8	23.2523	14.9282	2.04	1.20338	0.888996	35.026	79.5	3.96232	3.37806	10.7	1.5	0	0
000001||0000838538_0001	88	11.5	61	1.4	65.8	7.68	0.97916	255.635	16.1	16.4	271.691	56	103	32.2	23.8	1.4	36.4	9.6	0.6	21	16	11.89	164.5	478	2.11	4.39679	1.12735	2.64516	230.327	161.159	18.4261	16.3	57.2718	3.48	140	98.5	24.8	16.7	2.04	0.96	0.87	35.026	85.1	3.96232	3.37806	7.2	1.4	0	0
000001||0000845195_0001	86.8	11.7	110	0.95	33.4	4.03	0.97916	255.635	16.7	12.2	271.691	60	135	37.6	22.4	1.7	11.6	3.1	1.7	20	21	4.8	66.3	152.6	2.7	3.69	1.28	2.23	230.327	161.159	18.4261	7.9	57.2718	2.97	137.4	107.7	23.2523	14.9282	1.98	1.20338	0.888996	35.026	84.4	3.96232	3.37806	9.1	0.9	0	0
000001||0000846717_0001	89.2	9.37	88	1.08	35.9	5.93	0.97916	255.635	16.1	13.5	271.691	63.5	122	36	27.5	1.3	25.5	7.4	2.9	17.5	20	3.81	68.6	289	2.13	3.87	1.27	2.36	282	31	15	8.6	12.1	3.09	136	96.9	20.2	19	2.06	1.08	0.86	35.026	79.4	3.96232	3.37806	10.8	1.2	0	0
000001||0000853138_0001	90.6	9.53	88	1.08	34.5	2.93	0.97916	255.635	18.1	13.5	271.691	65.6	123	44.5	21.1	2.1	14.7	4	0.3	24.3	23.1	5.52	97	318	2.02	4.11	1.3	2.48	230.327	161.159	18.4261	10.6	57.2718	3.73	142.9	100.2	20.1	22.6	2.33	1.15	0.86	35.026	90.2	3.96232	3.37806	5.3	0.6	0	0
000001||0000853138_0002	96.1	10.8	103.45	0.95	32.7	2.96	0.97916	255.635	15.55	12.45	271.691	72.3	135	50.9	21.4	2.4	11.7	4.4	9.3	22.6	21.09	6.58	104.5	412.9	0.29	4.39679	1.12735	2.64516	154.2	153.9	11.5	4.4	69.55	4.36	153	105	28.3	19.7	2.44	1.21	1	35.026	63	3.96232	3.37806	27.5	1.9	1	0
000001||0000854685_0001	87.4	12.4	115	0.92	35.1	5.27	0.97916	255.635	16.7	12.5	271.691	73.2	141	42.5	30.7	1.4	8.2	2.7	13.5	18.9	19	5.38	72.3	401.6	1.98	4.7	1.11	2.95	184.3	69.6	32	5.3	29.1	3.82	139.9	104.5	20.7	14.7	2.24	1.04	0.94	35.026	67.4	4.24	1.81	22.9	1.8	0	0
000001||0000855862_0001	93.3	7.44	88	1.08	42.5	6	0.97916	255.635	17.7	13.5	271.691	69.1	124	36.2	32.9	1.1	10	5.1	3.3	30.7	35.2	8.11	113.9	259.7	2	3.49	1.43	1.86	230.327	161.159	18.4261	5.6	57.2718	3.78	130.35	89	23.2	17.1	2.125	1.03	0.66	35.026	58	3.96232	3.37806	25.8	2.5	1	1
000001||0000859450_0002	100.7	9.3	94	1.04	108.2	7.45	0.55	255.635	197.6	13.5	271.691	48.8	120	27	21.8	1.2	11.7	4.9	2.4	14.9	16.1	4.09	63.5	196.8	1.87	4.39679	1.12735	2.64516	377	13	15	14.1	21.7	3.36	142.2	95.8	26.8	19.6	1.97	0.93	0.67	35.026	90.7	3.96232	3.37806	2.8	0.4	0	0
000001||0000859450_0003	100.3	13.3	113	0.94	38.2	7.79	0.43	255.635	17.3	12.5	271.691	50.2	116	28.9	21.3	1.4	8.85	3.05	5.5	15.55	14.5	6.86	58.2	185.3	2.26	4.39679	1.12735	2.64516	526.7	19.2	15.9	19.2	24.5	3.6	139.9	97.3	29.1	13.5	2.16	0.94	0.79	12	74.6	1.55	0.184	1.7	0.4	0	0
000001||0000870349_0001	94.3	6.32	91	1.06	37.2	5.8	0.97916	255.635	17.6	13.3	271.691	64.2	72	29	35.2	0.8	2.8	1.9	4	140	136	9.99	262.1	480	2.05035	4.39679	1.12735	2.64516	230.327	161.159	18.4261	2.3	57.2718	4.19	147	105.3	23.2523	14.9282	2.17	1.20338	0.888996	35.026	52.7	3.96232	3.37806	29.6	1.3	1	0
000001||0000871617_0001	97	8.54	100	1	38.6	4.06	0.97916	255.635	16.8	12.7	271.691	65.8	69	39	26.8	1.5	4.9	2.3	5.6	10	16	28.9	668.8	652.8	2.36	3.94	0.97	2.55	230.327	161.159	18.4261	3.9	57.2718	5.83	140.7	112.6	10	18.1	1.8	2.17	1.17	2	71.5	3.52	3.37806	17.5	1	0	0
000001||0000871617_0002	101.2	8.46	107.275	1.00318	35.2322	3.78063	0.97916	255.635	18.7637	12.9397	271.691	60.5	66	24.1	36.4	0.7	4.3	1.4	3.9	12	17	22.22	628.4	637.4	2.05035	4.39679	1.12735	2.64516	230.327	161.159	18.4261	5	57.2718	4.72	137.7	109.9	23.2523	14.9282	1.45	1.20338	0.888996	35.026	77	3.96232	3.37806	12.6	0.8	0	0
000001||0000873556_0001	115.6	13.5	80	1.16	41.2	4.13	0.97916	255.635	15	14.2	271.691	62.2	106	37.9	24.3	1.6	13.8	6.6	0.4	1.2	7.81	9.42	258	530.8	0.34	2.63	0.79	1.63	190.4	58.9	20.2	4.7	133.6	4.75	132.1	95.6	18.9	17.6	2.14	1.14	0.94	35.026	71.8	3.96232	3.37806	17.6	1.2	1	0
000001||0000873822_0001	90.1	7.71	81	1.15	42	2	0.97916	255.635	16.5	14.1	271.691	57.9	100	39.8	18.1	2.2	16.8	6.5	1.4	18	22	6	69.2	238.8	2.44	3.81	1.83	1.88	205.6	72.9	16	9.2	23.1	3.36	138.2	100.5	20.6	15.5	2.16	1.23	0.66	35.026	87	3.96232	3.37806	7.3	0.8	0	0
000001||0000873822_0002	84	6.41	102	0.99	40.7	4.66	0.97916	255.635	17.3	13.2	271.691	56.3	88	29	27.3	1.1	6.2	3.5	1.5	9.3	13	4.21	42.2	191	3.33	2.92	0.77	1.9	230.327	161.159	18.4261	3.1	57.2718	3.82	140	101.6	22.6	15.8	2.12	1.33	0.74	35.026	56.5	3.96232	3.37806	30.2	1.7	0	0
000001||0000878901_0001	84.8	9.13	110	0.95	38.7	7.42	0.97916	255.635	15	12.2	271.691	67.9	125	38.9	29	1.3	9.6	3.6	4.5	12.6	12	5.63	59.6	226	1.99	6.33	1.27	4.44	258	116	14	11.2	25.9	3.28	136	95.4	24.7	15.9	2.06	0.99	0.93	35.026	80.8	3.96232	3.37806	10.1	1.4	0	0
000001||0000881285_0001	97.1	7.99	100	1	39.3	4.99	0.97916	255.635	15.9	12.7	271.691	63.6	128	37.4	26.2	1.4	6.9	2.9	3.3	18.4	16.4	3.22	64	296.5	2.15	2.33	0.76	1.24	169	174	19	6.1	32.8	4.05	138.3	106.1	20.3	11.9	2.14	0.96	0.92	35.026	77.6	4.13	3.37806	16.1	1.3	1	0
000001||0000884340_0001	95.1	10.5	104	0.98	37.7	3.52	0.97916	255.635	17.4	12.5	271.691	69.3	125	41.5	27.8	1.5	10	3.4	11	18.8	25.6	2.48	54.5	230.4	1.73	3.74	0.95	1.84	158.3	75	15	3.5	16.1	2.81	142.8	107.8	22.8	12.2	2.07	0.93	0.9	35.026	61.6	4.7	4.25	31.3	1.8	1	0
000001||0000901441_0001	101.4	9.47	88	1.08	38.7	3.12	0.97916	255.635	16.7	13.5	271.691	56.3	114	31	25.3	1.2	8	2.6	5.4	186	109	27.26	465.1	712.9	2.09	3.96	0.91	2.41	230.327	161.159	18.4261	7.1	57.2718	4.59	140.7	105.6	18	17.1	2.03	1.85	1.04	35.026	74.3	3.96232	3.37806	18	1.7	0	0
000001||0000927818_0001	86.5	8.64	87	1.09	35.5	6.73	0.97916	255.635	15.9	13.6	271.691	56.4	96	30.9	25.5	1.2	18	6.6	5	79.2	33	11.69	194.2	276	1.9	4.39679	1.12735	2.64516	230.327	161.159	18.4261	10.3	57.2718	3.79	143.5	99.3	22.8	16.9	2.04	1.39	0.99	35.026	82.2	3.96232	3.37806	7.9	1	1	0
000001||0000929586_0001	94.8	7.3	87	1.09	63.5	9.78	0.97916	255.635	15.9	13.6	271.691	64.9	116	28.8	36.1	0.8	18.8	7.4	2.9	123.7	38.2	5.64	103.5	233.9	2.05035	4.39679	1.12735	2.64516	165	73	14	10.7	20	4.38	135.4	96.7	23.2523	14.9282	2.06	1.20338	0.888996	35.026	76.3	3.96232	3.37806	11.9	1.7	1	1
000001||0000931183_0001	91.2	6.5	88	1.08	55.8	7.18	0.97916	255.635	15.8	13.5	271.691	62.5	111	33	29.5	1.1	11	5.1	3.8	58.6	19.6	3.52	92.4	129.8	1.93	3.17	1.33	1.54	185.5	100.6	11.4	8.9	26.7	3.36	138.9	99.7	21.2	18	2.1	1.16	0.91	35.026	80.4	3.96232	3.37806	9.8	1.1	0	0
000001||0000931183_0002	83	6.39	111	0.94	42.7	4.51	0.97916	255.635	16.8	12.3	271.691	66.5	100	33.7	32.8	1	3.5	1.4	7.7	13.1	16	3.57	62.9	362	2.24	3.95	1.23	2.33	230.327	161.159	18.4261	5.1	57.2718	3.32	145	102.1	26.1	16.8	2.13	1.44	0.96	35.026	67	3.96232	3.37806	22.6	1.7	0	0
000001||0000934800_0001	90.2	10.1	123	0.89	33	5.04	0.97916	255.635	17.5	11.6	271.691	68.1	133	44.8	23.3	1.9	6	2.1	4	42.5	29	4.85	65.3	192	2.17	4.39679	1.12735	2.64516	230.327	161.159	18.4261	3	57.2718	3.63	143	103.8	24.8	14.4	2.3	1.14	0.97	35.026	51.6	3.96232	3.37806	36	2.1	0	0
000001||0000941904_0001	89.9	7	106	0.97	41.1	8.85	14.39	255.635	17.6	12.4	271.691	63	80	26.2	36.8	0.7	17.5	2.1	5.4	21.7	20	13.29	1000.6	559.3	2.46	5.78	1.04	3.9	262.4	65.5	30.2	7.1	122.8	3.45	139.3	99.8	20.3	19.2	2.14	2.62	1.15	35.026	76	3.96232	3.37806	14.2	1.3	0	0
000001||0000946914_0001	92.8	10.5	106	0.97	32.4	4.99	0.97916	255.635	17.9	12.4	271.691	70.8	135	46.6	24.2	1.9	18.1	6.6	13.3	24.1	45.2	7.76	114.7	399.5	3.03	4.74	1.35	3.08	593.6	418.1	21.5	4	23.4	3.69	139.8	102.1	18.1	19.6	2.28	0.94	1.04	35.026	62.4	3.61	2.17	25.4	1.6	0	0
000001||0000955044_0001	93.1	9.4	83	1.12	49.2	3.78	0.97916	255.635	19.9	13.9	271.691	67.1	127	34.9	32.2	1.1	39	16.2	13.2	11.4	25.3	5.02	89.6	361.1	2.935	2.76	0.66	1.86	277.4	68.9	28	4.2	21.6	3.87	138.7	106.1	20.5	12.1	2.05	1.02	0.93	35.026	68.6	3.71	6.4	19.1	1.2	0	0
000001||0000955044_0002	90.1	13.9	91	1.06	41.9	3.9	0.97916	255.635	17.7	13.7	271.691	73.9	118	45.1	28.8	1.6	17.7	11.7	7.1	19.2	24.86	3.32	76.3	222.5	0.28	4.39679	1.12735	2.64516	166.8	59.8	9.1	3.7	58	3.69	144.8	96.1	27.7	21	2.24	1.19	0.99	35.026	66.3	3.74	3.37806	21.5	1.2	0	0
000001||0000957574_0001	99.2	6.91	110	0.95	37.6	4.83	0.97916	255.635	16.9	12.2	271.691	64.4	139	40.1	24.3	1.7	11.5	3.6	0.5	16	19	3.48	88.4	370.2	2.05035	4.4	0.87	2.81	230.327	161.159	18.4261	7.2	57.2718	3.81	141.9	101.4	22.7	17.8	2.18	1.4	0.91	35.026	62.8	3.96232	3.37806	24.9	2.9	0	0
000001||0000957574_0002	96.4	6.2	110	0.94	42.5	3.23	0.97916	255.635	19.4	12.5	271.691	65.1	130	39	26.1	1.5	4.1	3.4	8.3	23	24	3.54	84.4	398.2	2.27	3.17	0.83	1.72	230.327	161.159	18.4261	4.9	57.2718	2.81	143.5	105.1	24.4	14	2.19	0.92	1	35.026	52.5	3.96232	3.37806	32.7	3	0	0
000001||0000957574_0003	99.5	7.1	116	0.92	38.2	3.74	0.97916	255.635	18.7	12.3	271.691	69.5	132	42.1	27.4	1.5	5.1	3.5	12	11.7	16.1	4.02	87.8	340.6	1.65	4.39679	1.12735	2.64516	162.9	96	18	5.9	39.2	3.35	144.4	108.9	24.6	10.9	2.27	1.02	0.92	35.026	57.4	4.78	3.37806	29.5	3	0	0
000001||0000958466_0001	95	8.44	106	0.97	33.4	4.17	0.97916	255.635	18	12.4	271.691	58.3	119	35.7	22.6	1.6	20.3	4.6	3.2	16	15	6.88	146.4	280.6	1.98	4.32	0.7	2.65	200.6	65.3	20	7.9	66.2	3.02	143.3	104.7	24.9	13.7	2.12	1.2	1.04	35.026	78.4	3.96232	3.37806	11.9	1.2	0	0
000001||0000959577_0001	98	7.9	105	0.97	47	8.36	0.97916	255.635	16.3	13	271.691	64	120	36.7	27.3	1.3	10.9	3.7	7.8	29.2	28.7	5.81	66.2	334.4	2.05035	4.39679	1.12735	2.64516	230.327	161.159	18.4261	5.6	57.2718	3.96	140.6	101.5	23.2523	14.9282	2.21	1.20338	0.888996	35.026	73.1	3.96232	3.37806	16	1.2	0	0
000001||0000962105_0001	91.8767	9.28805	107.275	1.00318	35.2322	3.78063	0.97916	255.635	18.7637	12.9397	271.691	65.4481	120.357	38.5603	26.9915	1.48302	12.9962	5.24285	7.34102	31.7229	34.3594	6.99706	142.285	343.697	4.11	4.39679	1.12735	2.64516	230.327	161.159	18.4261	4.85981	57.2718	2.99	139.2	99.1	26.1	14	2.18	0.71	0.92	35.026	65.3857	3.96232	3.37806	24.1527	1.57307	0	0
000001||0000967063_0001	95.7	8.8	107.275	1.00318	35.2322	3.78063	0.97916	255.635	18.7637	12.9397	271.691	64.3	156	42.3	22	1.9	12.9962	5.24285	7.34102	31.7229	34.3594	5.89	96.9	452.5	2.05035	4.39679	1.12735	2.64516	209	105.3	14.7	6.2	18	3.9	137.9	98.6	23.2523	14.9282	2.12	1.20338	0.888996	35.026	73.5	3.96232	3.37806	18.8	1.6	1	0
000001||0000977613_0001	93.3	9.2	80	1.16	44.3	3.55	0.97916	255.635	43.9	14.2	271.691	57.8	140	34.2	23.6	1.4	7.2	1.9	9.8	385.3	620.1	9.475	237.6	684.15	2.58	3	0.7	1.7	6211.6	427.4	248.7	13.4	632.1	5.645	137.05	104.1	11.2	21.75	2	1.775	0.93	35.026	90.2	3.96232	3.37806	5.6	0.8	0	1
000001||0000981898_0001	88.5	7.39	130	0.87	36	4.66	0.97916	255.635	17.9	11.9	271.691	68.2	119	36.3	31.9	1.1	7.8	3.3	3.8	12.6	21.1	5.4	90.4	180.1	2.05	5.93	1.41	3.82	150.2	74	4.1	3	20	3.89	135.9	102.4	18.7	14.8	2.07	1.12	0.78	35.026	68.9	3.96232	3.37806	24	1	0	0
000001||0000984639_0001	88.2	9.53	117	0.91	40.7	5.38	0.97916	255.635	15.9	12.4	271.691	59	128	37.3	21.7	1.7	8.5	3.2	2.7	12	16	12.38	196	504.5	2.45	7.25	0.95	3.82	183.7	97.4	23	3.9	69.8	4.18	137.6	101.1	16.3	20.2	2.21	1.36	0.97	35.026	70.8	4.58	3.37806	18.5	1	1	0
000001||0000987659_0001	95	10.2	102.17	1.04	34.8	7.23	0.87	199	16.54	13.3	279.7	68	132	36.1	31.9	1.1	60.2	25.1	10.6	72.1	30	8.88	78.4	176.4	3.43	4.39679	1.12735	2.64516	230.327	161.159	18.4261	25.2	57.2718	3.64	135.5	101.5	20.9	13.1	2.24	1.11	0.97	35.026	90.5	3.96232	3.37806	5.2	1.5	0	0
000001||0000989402_0001	86.6	8.54	81	1.15	44.1	6.9	0.97916	255.635	16.7	14.8	271.691	66.4	123	36	30.4	1.2	20.3	7.6	1.3	29.5	22.5	2.9	69.5	236.9	2.1	4.39679	1.12735	2.64516	284.7	62.1	15.6	16.9	15.4	3.19	134.6	95.4	24.9	14.3	1.93	0.76	0.91	35.026	78.8	3.96232	3.37806	12.8	2.7	0	0
000001||0000992694_0001	90.2	11.06	96	1.02	41.4	5.38	0.97916	255.635	16.3	13.1	271.691	66.8	138	39.9	26.9	1.5	20.5	4.1	1.6	30.8	47.7	4.12	105.3	278.4	2.36	5.61	1.14	4.22	230.327	161.159	18.4261	6.8	57.2718	3.78	139.7	100.1	26.6	13	2.1	0.86	0.99	35.026	71.6	3.96232	3.37806	16.3	1.6	0	0
000001||0000997683_0002	94.2	8.4	107.275	1.00318	35.2322	3.78063	0.97916	255.635	18.7637	12.9397	271.691	65.4481	145	38.5603	26.9915	1.48302	12.9962	5.24285	7.34102	31.7229	34.3594	6.99706	142.285	343.697	2.05035	4.39679	1.12735	2.64516	230.327	161.159	18.4261	3.7	57.2718	3.94586	140.763	102.754	23.2523	14.9282	2.20659	1.20338	0.888996	35.026	57.1	3.96232	3.37806	28.9	1.9	0	0
000001||0001015313_0001	91.9	8.45	102	0.99	32.3	2.85	0.97916	255.635	17	13.2	271.691	59	118	38.1	20.9	1.8	21.5	7.6	5.7	11.2	15.1	6.99706	142.285	343.697	2.11	4.04	1.14	2.34	177.9	201	12.7	3.7	64.5	4.05	146	110.3	21.1	14.6	2.31	1.13	1.1	35.026	70.5	4.9	0.099	15.4	0.8	1	0
000001||0001020176_0001	84.3	8.25	91	1.06	34.3	2.77	0.97916	255.635	18.1	13.9	271.691	68.2	146	46.6	21.6	2.2	13.9	4.6	1.1	14	11.9	4.83	79.8	429	1.92	4.32	0.84	3.15	138.4	56.3	11.1	5	26.7	3.89	145.1	108.8	20.5	15.8	2.41	1.12	1.22	35.026	77.3	3.96232	3.37806	16.6	1.1	1	0
000001||0001046873_0001	98.4	8.61	107.275	1.00318	35.2322	3.78063	0.97916	255.635	18.7637	12.9397	271.691	67	89	39.1	27.9	1.4	7.4	3	2.6	17	20	13.83	362	161.1	2.49	4.3	1.07	3.02	156.2	92.4	9	6.8	115.9	4.38	147.4	104.2	22.7	20.5	2.29	0.9	0.79	73	82.8	3.42	3.97	8.7	0.7	0	0
000001||0001050975_0001	93.8	6.4	125	0.88	34.5	2.9	0.97916	255.635	16.7	11.8	271.691	74.7	147	48.8	25.9	1.9	22.7	10.8	4.4	40	31	4	60.9	399.9	2.22	3.73	0.87	2.01	206	128.4	10.1	4.7	27.1	3.64	141.9	105.8	21.1	15	2.32	0.96	0.96	35.026	66.3	5.21	1.16	25.1	1.8	1	0
000001||0001053758_0001	91.6	8.76	94	1.03	52.2	9.93	0.97916	255.635	17.1	13.2	271.691	70.6	112	31.3	39.3	0.8	14.3	4.7	10.1	34.4	34.4	5.82	106	487.7	2.05035	4.39679	1.12735	2.64516	230.327	161.159	18.4261	9.2	57.2718	4.18	141	104	23.2523	14.9282	2.12	1.20338	0.888996	35.026	76	3.96232	3.37806	16.3	2	1	0
000001||0001064131_0001	84.8	10.3	144	0.82	33.3	4.23	0.97916	255.635	17.2	11.1	271.691	69.3	135	42.5	26.8	1.6	32.6	15.7	18.9	283	160	2.98	67.6	294.8	2.62	3.67	1.45	1.82	331.6	114.1	17.6	3.6	35.9	3.54	143.6	105.3	18.7	19.6	2.3	1.21	0.87	35.026	58.7	4.81	1.01	28.3	1.7	1	0
000001||0001085119_0001	84.2	9.6	125	0.88	32.2	3.32	0.97916	255.635	17.1	11.7	271.691	68.4	144	40.2	28.2	1.4	13.1	4.9	5	18	16	4.95	47	230.1	2.28	4	1.08	2.45	154.9	49.1	17	4.8	15.2	3.9	137.5	99.2	23.3	15	2.25	1.03	0.81	35.026	74.5	4.64	0.997	19	1.2	0	0
000001||0001085676_0001	88.6	6.73	120	0.9	33.7	3.22	0.97916	255.635	16.7	11.9	271.691	62.3	112	38	24.3	1.6	7.3	1.9	1.7	12.9	13.1	4.06	78.1	245.4	2.07	6.02	1.11	3.68	230.327	161.159	18.4261	1.9	57.2718	2.85	139.6	106.6	27	6	2.14	1.04	1	35.026	57.7	3.96232	3.37806	31.4	1.1	0	0
000001||0001086332_0001	93.1	9.6	134	0.85	35.9	3.14	0.97916	255.635	18.1	11.4	271.691	69.5	116	45.3	24.2	1.9	6.4	1.8	1.6	14.7	17.4	12.45	200.5	686.2	3.34	4.45	0.76	3.06	230.327	161.159	18.4261	4.8	57.2718	5.04	139.4	110.9	14.3	14.2	2.32	1.27	0.98	11	74.2	3.84	1.66	19.2	1.2	0	0
000001||0001097954_0001	105.1	8.84	84	1.12	39.5	3.39	0.97916	255.635	17.3	14	271.691	52.8	96	30.4	22.4	1.4	12.7	4.9	6.3	386.3	562.8	14.32	234.7	436.6	3.48	4.39679	1.12735	2.64516	435.6	268	26	5.6	131.4	3.74	140.8	103.4	25.1	12.3	1.92	1.29	0.76	35.026	82.7	3.96232	3.37806	10.3	0.7	0	0
000001||0001102771_0001	100.3	9.9	90	1.07	45.3	4.11	0.97916	255.635	15.8	13.5	271.691	48.2	105	29.4	18.8	1.6	13.6	3.7	3.5	10	19.5	4.8	95.9	355.7	1.77	4.29	1.11	2.86	171.7	115	17	8.4	100.4	3.48	143.2	103.5	26.5	13.2	2.07	0.69	0.89	35.026	82.4	3.96232	3.37806	7.9	0.8	0	0
000001||0001106154_0001	92.8	12.2	98	1.01	41.9	4.11	0.97916	255.635	17	13	271.691	72.8	140	48	24.8	1.9	16.2	6.3	5.2	67.57	34.48	4.6	87.7	372.8	0.22	2.48	0.78	1.3	180.3	65	16	5	36.4	4.11	139.5	102.2	23.1	14.2	2.21	1.25	0.9	35.026	67.7	6.21	3.37806	20.3	1.5	0	0
000001||0001106154_0002	89.6	12.2	107.275	1.00318	35.2322	3.78063	0.97916	255.635	18.7637	12.9397	271.691	77.3	114	45.1	32.2	1.4	9.5	4.8	3.3	27.93	12.96	4.28	92.5	326.4	0.25	2.28	0.66	1.4	167	24.1	8.4	5.6	26.7	3.8	141.1	96.8	29	15.3	2.23	1.37	0.82	35.026	73	5.66	3.37806	17.7	1.4	0	0
000001||0001108918_0001	84	11.2	84.22	1.02	31.3	2.5	0.97916	255.635	16.32	13.27	271.691	61.6	144	41.2	20.4	2	8.2	2.3	13.8	13.6	15.2	4.14	99.8	295.7	1.9	4.39679	1.12735	2.64516	142	91.7	12	3.8	61.3	4.15	145.6	105	24.7	15.9	2.33	1.16	0.94	35.026	66.6	4.83	1.62	25.6	1.5	1	0
000001||0001110100_0001	93	9.1	101	0.99	37.3	4.81	0.97916	255.635	17.7	12.8	271.691	69	137	38.4	30.6	1.3	23.2	4	2.2	27	19	3.5	69.5	359.7	2.24	4.75	0.9	2.01	230.327	161.159	18.4261	6.9	57.2718	3.5	140.3	104.5	23.9	11.9	2.12	1.17	0.93	35.026	66.3	3.96232	3.37806	20.6	2.2	0	0
000001||0001110100_0002	91.7	8.8	81.28	1.05	33.7	3.41	0.97916	255.635	14.55	13.54	271.691	68.4	139	40.7	27.7	1.5	7.1	2.5	2.8	50	26.2	4.23	78.4	383.5	1.92	4.39679	1.12735	2.64516	230.327	161.159	18.4261	6.6	57.2718	3.39	137.6	100	23.2	14.4	2.27	1.33	0.92	35.026	65.3	3.96232	3.37806	22.2	2.2	0	0
000001||0001114798_0001	90.8	7.6	125	0.88	35.6	5.05	0.97916	255.635	16.9	11.7	271.691	69.9	144	36.5	33.4	1.1	7.6	3.3	13.4	64	27	9.41	120.1	497.2	2.48	3.74	0.88	1.9	197.7	56.5	31	9.1	66.6	3.34	141	100.1	24.1	16.8	2.12	0.77	0.94	35.026	82.3	3.96232	3.37806	10.2	1.1	1	0
000001||0001114812_0001	91.2	8	107.275	1.00318	35.2322	3.78063	0.97916	255.635	18.7637	12.9397	271.691	51.9	120	27	24.9	1.1	29.6	12.5	7	14	20	3.59	86.6	315.2	2.05035	4.39679	1.12735	2.64516	230.327	161.159	18.4261	6	57.2718	3.6	136.45	99.15	25.05	12.25	1.98	0.645	0.82	35.026	73.3	3.96232	3.37806	12.7	1	0	0
000001||0001117923_0001	97.6	9.2	99	1	35.3	3.41	0.97916	255.635	17.4	12.9	271.691	66.8	130	40	26.8	1.5	7.7	2.9	2.5	19.7	13.6	2.71	98.9	433.1	1.78	3.63	0.61	2.69	177.4	74.8	14	5.8	49.4	4.19	141.5	101.7	24.3	15.5	2.16	0.93	0.88	35.026	66.4	3.59	3.04	25	2.2	1	0
000001||0001120295_0001	96	9.6	25	3.07	52.6	2.11	0.97916	255.635	17.2	30.1	271.691	62.8	149	38.6	24.2	1.6	86.5	15.3	13.5	3286.4	3498.6	18.85	164.8	769.4	4	2.76	0.95	1.44	230.327	161.159	18.4261	13.9	57.2718	4.8	126.3	88	15	23.3	2.22	2.14	1.06	35.026	80.3	3.96232	3.37806	9.1	1.6	1	0
000001||0001122389_0001	90	6.7	107.275	1.00318	35.2322	3.78063	0.97916	255.635	18.7637	12.9397	271.691	66.7	158	40.1	26.6	1.5	25.5	11.2	4.9	24.1	111.5	7.52	69.3	263.8	2.02	3.7	1.84	1.56	516.8	1001	104	9.6	74.7	3.16	134.7	98.8	20.4	15.5	2.26	0.83	0.92	35.026	80.2	4.45	3.37806	10.1	1.2	1	0
000001||0001122887_0001	95.5	11.3	120.65	0.9	30.7	2.61	0.97916	255.635	16.3	11.6	271.691	66.8	131	46.9	19.9	2.4	15	5.3	7.3	27.4	30.54	7.68	89.8	253.6	2.05035	4.39679	1.12735	2.64516	181.8	337.4	30.2	2.9	66.9	4.01	140.6	98.5	22.8	19.3	2.2	1.20338	0.89	35.026	69.7	4.67	3.37806	21.8	0.9	0	0
000001||0001138890_0001	94.9	7.6	75	1.2	34.7	2.76	0.97916	255.635	17.1	14.8	271.691	58.3	119	25.5	32.8	0.8	13.4	6	22.8	27	29	5.62	93.5	145.8	2.27	3.06	0.95	1.76	404.6	28	24	31.1	34.4	4.49	130.2	91.3	22.7	16.2	1.97	1.07	0.88	35.026	91.2	3.96232	3.37806	2.3	0.8	0	1
000001||0001141229_0001	89.6	7.9	79	1.16	52	5.05	0.97916	255.635	14.3	14.4	271.691	63.4	126	35.3	28.1	1.3	30.6	11	7.9	22	20.4	5.92	78.5	237.9	2.28	4.12	1.02	2.76	230.327	161.159	18.4261	5.7	57.2718	3.66	140.5	101.8	25	13.7	2.06	0.67	1.11	35.026	76.5	2.78	0.443	9.7	0.7	0	0
000001||0001159483_0001	84.7	8.45	84	1.12	37.4	1.82	0.97916	255.635	20.3	14	271.691	72.6	161	40.3	32.3	1.2	28.4	13.4	9.7	55.1	31.7	3.25	69.7	285.6	2.2	3.33	0.98	1.83	222.5	34.5	7.7	15.6	47.1	3.54	141.8	105.2	24.2	12.4	2.24	0.91	0.85	35.026	87.5	3.96232	3.37806	5.8	1	0	0
000001||0001176467_0001	93.5	8.6	109	0.95	49.2	8.25	0.97916	255.635	14.7	12.6	271.691	72.7	166	37.9	34.8	1.1	38.6	16.3	1.8	37.4	31.1	4.06	90.2	322.2	2.04	4.39679	1.12735	2.64516	263.2	48	28	17.7	52.5	3.6	138.1	98.1	22.8	17.2	2.3	1.16	0.99	35.026	84.4	3.96232	3.37806	6.6	1.4	0	1
000001||0001177013_0001	86.7	9.86	82	1.14	42.5	1.57	0.97916	255.635	18.8	14.5	271.691	53.9	133	33.2	20.7	1.6	8.3	4.1	6.6	14	21	4.76	89.8	572.5	2.63	3.09	0.92	1.26	697	3883	38.6	1.5	230.1	4.29	142	108.7	22.7	13.4	2.17	1.43	0.84	35.026	31.4	3.96232	3.37806	52.8	2.6	1	0
000001||0001200761_0001	85.3	6.4	90	1.07	45.5	4.08	0.97916	255.635	16.3	13.8	271.691	65.5	115	35.1	30.4	1.2	7.8	4	2.2	14.4	14.1	2.03	57.5	268.2	2.05035	4.39679	1.12735	2.64516	230.327	161.159	18.4261	6.2	57.2718	3.81	141	106	23.2523	14.9282	2.11	1.20338	0.888996	37	76.5	3.96232	3.37806	13.8	1.1	1	0
000001||0001202241_0001	91.3	9.86	103	0.98	40.5	5.67	0.97916	255.635	16.7	12.9	271.691	55.4	129	29.8	25.6	1.2	24.5	8.4	2.2	15	35	7.19	104.8	351.7	2.42	4.39679	1.12735	2.64516	230.327	161.159	18.4261	14	57.2718	3.28	138	102	23.2523	14.9282	2.08	1.20338	0.888996	35.026	80.8	3.96232	3.37806	9.6	1.7	1	0
000001||0001204737_0001	91.9	8.04	107.275	1.00318	35.2322	3.78063	0.97916	255.635	18.7637	12.9397	271.691	55.9	110	25.2	30.7	0.8	5.6	2.2	5.3	24.6	25.2	16.91	684.8	449	1.96	4.39	0.76	2.3	230.327	161.159	18.4261	13.3	57.2718	4.29	140.1	105.5	13.9	20.7	2.33	1.32	0.9	56	74.2	1.64	4.45	7.9	1.4	0	1
000001||0001205005_0001	92.1	7.6	85	1.11	34	5.61	0.97916	255.635	16	14.2	271.691	58.9	125	28.6	30.3	0.9	8	3.6	2	27.5	25.7	4.1	119.7	240.5	2.54	4.39679	1.12735	2.64516	230.327	161.159	18.4261	5.5	57.2718	4.47	140.7	107.2	20.9	12.6	2.13	1.06	0.89	35.026	67	3.96232	3.37806	14.1	1.2	0	0
000001||0001205747_0001	101.2	8.4	94	1.04	38.8	3.56	0.97916	255.635	16.8	13.5	271.691	67.7	127	39.5	28.2	1.4	13.8	6.2	6.8	25.8	26.5	4.74	97.6	289.2	2.42	3.05	0.91	1.64	149.3	142	13	2.2	45.2	3.5	143.2	107.3	24.8	11.1	2.15	1.04	0.86	35.026	61.6	2.94	3.37806	28.3	1	1	0
000001||0001207322_0001	80	8.45	85	1.11	47.5	5.49	0.97916	255.635	20.4	14.2	271.691	69.3	134	37.3	32	1.2	18.5	8.1	2.5	22	22	6.93	160.1	301.2	2.05035	4.39679	1.12735	2.64516	230.327	161.159	18.4261	9.6	57.2718	3.11	138.1	98.3	23.4	16.4	2.25	1.45	0.9	35.026	74.7	3.96232	3.37806	14.6	1.9	0	0
000001||0001208574_0001	93.7	9.8	135.94	0.89	39	3.02	0.97916	255.635	16.59	11.5	271.691	75.6	155	47.7	27.9	1.7	5.8	1.7	3.6	22	16.4	7.1	101.9	402	2.27	4.39679	1.12735	2.64516	230.327	161.159	18.4261	3.5	57.2718	3.87	138.5	99.7	23	15.8	2.41	1.13	0.89	35.026	61.2	3.95	3.37806	29.2	1.7	1	0
000001||0001216946_0001	91	7.9	82	1.14	46.9	9.44	0.97916	255.635	16.3	14.5	271.691	58.7	92	25.3	33.4	0.8	25.5	12.7	50.9	67	137.7	5.96	110.7	318.8	2.37	2.98	0.8	1.27	230.327	161.159	18.4261	12.6	57.2718	2.89	134.2	98	22	14.2	2	1.04	1.02	35.026	88.4	3.96232	3.37806	4.5	0.6	0	0
000001||0001227872_0001	92.5	8.9	107.61	1	29	3.49	0.29	221.4	17.98	12.8	270.3	62.8	126	38.6	24.2	1.6	23.2	10.6	8.1	596	234.4	5.6	100.8	225.6	2.18	4.39679	1.12735	2.64516	520	148.4	12.5	2.8	52.3	3.42	142.5	104.4	27.3	10.8	2	0.81	0.88	35.026	66.9	2.77	3.37806	22.5	1	0	0
000001||0001236617_0001	87.8	9.9	99	1.01	51.7	5.67	14.37	255.635	13.9	13.2	271.691	48.3	115	25.9	22.4	1.2	9.3	3.9	3.7	27	39	8.24	100.4	350.7	2.75	2.77	0.73	1.42	408	55	8	10.9	51.4	3.26	142.6	110	23.1	9.5	1.89	0.57	0.93	66	87.8	1.895	0.326	5.6	0.7	0	1
000001||0001241642_0001	95.6	9.63	99	1.01	37.6	3.05	0.97916	255.635	18.8	13.2	271.691	68	124	36.6	31.4	1.2	11.4	5.6	7.7	38	66	11.61	146.1	602.9	3.32	3.83	1.52	2.01	266.4	215.6	34	12.5	235.6	3.41	140.5	103.3	19.1	18.1	2.11	2.01	0.75	35.026	83.6	3.96232	3.37806	8.9	1.3	0	0
000001||0001242574_0001	97.3	9.29	92	1.06	43.6	10.1	0.97916	255.635	15.8	13.7	271.691	62.5	119	29.3	33.2	0.9	22.6	8.7	17.4	91.8	80	3.94	77.1	236	2.43	3.48	0.68	2.32	230.327	161.159	18.4261	5.8	57.2718	4.59	141	99	25.1	16.9	2.14	1.17	0.91	35.026	77.1	3.96232	3.37806	9.9	0.8	0	0
000001||0001245053_0001	90.8	9.34	112	0.93	35.2	3.13	0.97916	255.635	16	12.4	271.691	83.9	147	47.1	36.8	1.3	16.3	6.5	9	25.2	30.2	5.05	83.7	328	2.77	6.55	1.83	4.44	337.8	225.9	12.7	15.1	174.3	4.72	142.2	101.8	21.2	19.2	2.49	1.06	0.78	35.026	83.2	3.96232	3.37806	10.8	2	0	0
000001||0001245175_0001	92	8.4	80	1.16	48	6.15	0.97916	255.635	14.1	14.7	271.691	62.2	123	36.3	25.9	1.4	13.8	6.6	8	112	69	6.89	118.1	281.6	3.58	3.49	0.86	1.98	575.3	369	39	16	128.6	3.86	136.9	102.5	23.4	11	1.96	1.06	1.04	35.026	89.1	3.96232	3.37806	5.4	1	0	0
000001||0001247570_0001	98.3	7.8	112	0.93	40.9	10	0.97916	255.635	15.7	12.4	271.691	66.1	147	34.5	31.6	1.1	17	6.1	4.1	128.7	87	8.36	99.4	352	2.15	5.82	0.91	4.2	230.327	161.159	18.4261	6.4	57.2718	3.76	140	98.2	24.9	16.9	2.17	1.12	1.03	35.026	67.8	3.96232	3.37806	18.6	1.8	0	0
000001||0001253132_0001	91.3	7.7	112	0.93	36.8	2.98	0.97916	255.635	19.1	12.4	271.691	64.8	135	38.2	26.6	1.4	6	4	2.9	21	28	10.66	238.4	466.7	2.07	5.38	0.97	3.87	150.4	88	16	3.8	97.7	4.53	140.1	113.3	17.8	9	2.09	1.51	0.98	35.026	62.7	4.62	3.37806	28.6	1.7	1	0
000001||0001255307_0001	94.5	7.3	114	0.92	32.2	2.95	0.97916	255.635	17.3	12.3	271.691	67.5	139	39	28.5	1.4	10.5	6.7	4.8	65	42	8.03	84.9	483.7	2.27	4.1	0.74	2.38	148.1	74.7	11.2	4.5	43.8	3.49	140.4	101.8	26.4	12.2	2.26	0.71	0.99	35.026	63	4.02	3.37806	23.5	1.7	1	0
000001||0001255687_0001	95	10.2	66	1.33	34.8	3.44	0.97916	255.635	16.5	16.4	271.691	63	120	37.4	25.6	1.5	8.4	3.7	3.6	10	17	3.41	65	230.7	2.05035	4.02	1.42	2.36	184.9	56.7	8.9	2.6	15.5	3.21	138.5	100.8	21.9	15.8	2.23	1.39	0.93	35.026	58.3	3.57	3.37806	30.6	1.3	0	0
000001||0001262311_0001	89.1	10.1	106	0.97	25.2	4.7	0.97916	255.635	16	12.8	271.691	71.6	117	36.6	35	1	5.4	3.4	1	29	30	4.36	37.8	188.3	2.64	4.39679	1.12735	2.64516	158.6	37.9	21	5.1	22.5	2.95	139.4	95.8	24	19.6	2.21	0.78	0.83	35.026	81.7	3.96232	3.37806	10.2	0.6	0	1
000001||0001268045_0001	96	11	80	1.16	45.5	3.86	0.97916	255.635	16.3	14.7	271.691	62.9	104	32.8	30.1	1.1	17.1	8.8	3	90	104	1.86	49.6	243.7	1.92	4.39679	1.12735	2.64516	224.1	109.9	15	3.3	15.5	3.83	139.8	106.7	22.8	10.3	2.11	1.28	0.82	35.026	65.5	3.96232	3.37806	20.2	1	0	0
000001||0001268045_0002	91.6	9.28805	48	1.73	45.9	2.53	0.97916	255.635	17.6	20	271.691	72.7	103	37.3	35.4	1.1	16.6	7.3	5.1	15	26	3.46	63.8	313.3	1.89	4.39679	1.12735	2.64516	230.327	161.159	18.4261	1.5	57.2718	3.69	140.8	104.3	23.1	13.4	2.18	1.17	0.89	35.026	43	3.96232	3.37806	41.7	1.5	0	0
000001||0001271388_0001	92.5	8.2	109.78	0.98	33.6	4.38	2.89	211.9	15.44	12.6	270.6	71.5	119	46.3	25.2	1.8	14.3	4	0.5	13.4	26	7.16	71	140.8	3.05	4.39679	1.12735	2.64516	230.327	161.159	18.4261	9.8	57.2718	3.35	139.5	99.7	27.4	12.4	2.2	1	1.04	35.026	81.2	3.96232	3.37806	8.8	1.1	0	0
000001||0001272016_0001	89	8.34	82	1.14	39.9	4.77	0.97916	255.635	15	14.5	271.691	68.2	112	34.6	33.6	1	31	14	16.3	151	195.9	6.43	97.9	288.1	2.18	3.77	1.46	1.96	2436.8	80	22	11.5	59.7	3.22	132.2	99.1	20.8	12.3	2.06	0.91	0.9	35.026	87.6	3.96232	3.37806	4.8	0.6	1	0
000001||0001273867_0001	99	8.9	121	0.89	35.1	3.4	0.97916	255.635	17.4	12	271.691	66.8	102	36.7	30.1	1.2	8.8	5.9	6.9	19	21	12.37	343.1	480.9	2.72	4.49	0.96	2.99	178.8	254	25	5.5	149.8	3.46	137.1	111.3	16.6	9.2	2.01	0.97	0.86	35.026	73.2	3.03	3.37806	15.2	1.1	0	0
000001||0001275677_0001	99	8.68	82	1.14	39.5	5.8	0.97916	255.635	17.8	14.5	271.691	68.5	102	36.6	31.9	1.1	33.7	17.1	22.3	50.3	46.4	10.39	169.6	322.1	2.19	2.45	1.32	0.82	207	282	14	6.7	73.7	3.76	131.8	96.9	17.2	17.7	2.15	0.94	0.4	35.026	96.1	3.96232	3.37806	2.9	0.2	0	0
000001||0001275677_0002	99.3	8.46	104	0.98	39.9	2.02	24.32	255.635	16.7	12.8	271.691	77.1	79	42.4	34.7	1.2	14.6	6.3	6.4	22.3	32.2	5.79	104.7	268.6	2.68	4.39679	1.12735	2.64516	619.1	229.2	18	3.3	41.7	3.26	137	89.7	32.5	14.8	2.28	0.87	0.71	35.026	80.9	0.4	71.17	13.1	0.5	0	0
000001||0001298160_0001	86.7	8.6	91	1.06	45.4	3.59	0.97916	255.635	15.7	13.9	271.691	66.6	147	39.3	27.3	1.4	35.5	12.7	3.2	9.3	16.3	6.07	106.7	403.3	2.05035	4.39679	1.12735	2.64516	230.327	161.159	18.4261	10.4	57.2718	4.07	141.1	102.6	22.6	15.9	2.21	1.12	0.79	35.026	82.4	3.96232	3.37806	10.1	1.3	0	0
000001||0001312862_0001	98.8	8.59	92	1.05	36.4	4.49	0.97916	255.635	16.1	13.8	271.691	73	115	39	34	1.1	22.7	11.9	2.3	18.5	27.1	4.56	75.7	219.7	2.36	4.3	2.45	1.65	195.8	288	19	10.3	51.6	3.54	137.5	96.4	25.2	15.9	2.31	0.97	0.96	35.026	77.4	3.96232	3.37806	12.2	1.6	0	0
000001||0001315061_0001	93.75	9.2	83.5	1.12	37.05	5.545	11.85	255.635	18.3	14.5	271.691	65.8	130	29.6	36.2	0.833333	10.3333	4.93333	2.2	549.1	1308.1	33.62	765.133	1070.43	2.59	4.32	1.19	1.73	5856.5	123920	5471.15	14.6	1436.8	6.57	131.6	92.1	15.95	23.5	1.58333	3.61	1.36	35.026	90.6	3.96232	3.37806	3.75	0.6	0	0
000001||0001329572_0001	87.6	9.22	97	1.02	44.4	8.72	0.97916	255.635	15.2	13.5	271.691	62.3	107	27.6	34.7	0.8	14.6	7.5	36.4	44.6	23.8	9.64	280.3	416.9	2.05035	4.39679	1.12735	2.64516	307.7	323	13	6.3	137.4	3.59	133.9	102	19	12.9	1.93	1	0.8	35.026	70.6	3.96232	3.37806	20.6	1.9	0	0
000001||0001345722_0001	113.6	8.1	113	0.93	42.2	7.91	0.97916	255.635	16	12.6	271.691	61.8	146	34.4	27.4	1.3	37.7	16	16.7	79	53	5.82	145.8	391	2.35	4.9	1.87	2.6	230.327	161.159	18.4261	9.7	57.2718	3.86	133	93.7	23.1	16.2	2.18	0.71	0.73	35.026	85.2	3.96232	3.37806	7.3	0.8	1	0
000001||0001348473_0001	96.3	7	102	0.99	38.8	4.41	0.97916	255.635	18.5	13.2	271.691	66.2	103	31.5	34.7	0.9	4.4	1.1	7	24	18	5.38	47.2	247.5	2.14	4.39679	1.12735	2.64516	230.327	161.159	18.4261	3.9	57.2718	3.9	143.9	103.6	27.9	12.4	2.06	1.02	0.99	69	69.6	3.96232	3.37806	19.6	1.1	0	0
000001||0001354761_0001	99.8	8.1	98	1.01	32.6	3.4	0.97916	255.635	16.1	13.4	271.691	67.2	144	38.3	28.9	1.3	21.3	8.9	0.8	30	26	3.17	77.5	222.2	2.41	5.3	1.16	3.83	146	328.5	35	6.6	36.6	3.46	140.7	106.1	25.9	8.7	2.14	1.31	0.86	14	63.7	3.96232	3.37806	27.9	2.9	0	0
000001||0001371048_0001	101.8	9.34	93	1.05	45.1	5.39	0.97916	255.635	16.2	13.6	271.691	62.1	101	32.2	29.9	1.1	3.6	0.8	1.6	12.6	18	27.79	672.1	419.2	2.73	3.8	1.07	2.42	204.2	81.9	18	4.9	121.7	4.76	143.1	101.1	21.1	20.9	2.36	2.21	0.94	45	71.4	3.96232	3.37806	11.7	0.8	0	0
000001||0001385820_0001	97.4	9.2	54	1.54	55.6	3.45	0.97916	255.635	15.6	18.4	271.691	47	108	26.8	20.2	1.3	14.8	10.5	3.5	1261	1605	6.38	95.9	420.4	2.18	2.73	1.39	1.26	2717.9	121.6	32	8.5	75.7	3.76	143.5	106.2	26.2	11.1	1.95	1.39	0.77	35.026	91.3	3.96232	3.37806	4.5	0.4	0	0
000001||0001386380_0001	94.8	9.5	107.275	1.00318	35.2322	3.78063	0.97916	255.635	18.7637	12.9397	271.691	63.7	125	33.9	29.8	1.1	15.2	5.4	8.1	14.5	23	6.99706	142.285	343.697	2.05035	4.2	1.09	1.76	230.327	161.159	18.4261	7.1	57.2718	3.55	138	100.1	23.5	14.4	2.15	0.6	0.89	35.026	77	3.96232	3.37806	13	1.2	0	0
000001||0001390023_0001	93.4	10.4	118	0.91	38.5	4.06	0.97916	255.635	16.7	12.4	271.691	72.2	123	40.6	31.6	1.3	15.2	6.2	0.9	14.8	20.7	10.5	86.4	260.8	1.99	4.11	2.28	1.63	230.327	161.159	18.4261	9.7	57.2718	3.63	136.4	96.4	23	17	2.27	0.62	1.02	35.026	84.1	3.96232	3.37806	6.9	0.8	0	0
000001||0001401741_0001	90.6	8.76	120	0.9	34.5	2.53	0.97916	255.635	17.6	12.3	271.691	59.7	123	33.5	26.2	1.3	8.3	3.9	2.7	8.2	17.7	4.9	52.3	306	1.91	5.52	1.54	3.51	230.327	161.159	18.4261	5.3	57.2718	4.01	144.2	101.7	26.6	15.9	2.23	1.05	0.81	35.026	75.7	3.96232	3.37806	14.9	1	0	0
000001||0001402528_0001	92.1	9.1	80	1.15	40.1	4.83	0.97916	255.635	14.8	14.8	271.691	64.5	106	37	27.5	1.3	19.7	8.3	11.2	24	27	6.64	74.4	176.6	2.35	4.36	1.9	2.3	162.7	250.9	20	9.6	75.8	3.08	136.7	101.8	18.8	16.1	2.12	1.02	0.81	35.026	86.5	3.96232	3.37806	10.4	1.2	0	1
000001||0001403501_0001	96.4	8	128	0.87	39.6	4.23	0.97916	255.635	14.9	12	271.691	62.8	123	41.8	21	2	15.1	6.6	1.6	12.7	18.3	6.57	96.5	223.7	2.03	5.13	2.18	2.61	230.327	161.159	18.4261	10.3	57.2718	4.12	135.6	95.1	22.5	18	2.24	1.17	0.89	35.026	82.6	3.96232	3.37806	5.9	0.7	0	0
000001||0001403501_0002	94.3	5.8	58	1.44	42.7	6.26	0.97916	255.635	17.1	17.3	271.691	41.4	94	13.5	27.9	0.5	11	6	12.5	33	43	62.27	600.9	701.6	8.18	4.39679	1.12735	2.64516	1268.6	161.159	18.4261	22.4	57.2718	3.18	125.6	73.6	21.5	30.5	1.44	2.91	1.21	35.026	92.8	3.96232	3.37806	1.1	0.3	0	0
000001||0001411714_0001	91.5	8.7	100	1	45	5.28	0.97916	255.635	15.1	13.3	271.691	60.4	109	29.3	31.1	0.9	9.3	3	2.7	28.8	27	8.34	94.3	308	1.99	3.49	1.19	1.87	363	1051	69	6.05	584.7	3.51	140	98.9	26.8	14.3	1.94	1.31	1.03	35.026	67.7	3.96232	3.37806	15.35	1.35	1	0
000001||0001413499_0001	97.3	7.8	100	1	35.4	6.18	0.97916	255.635	15.1	13.3	271.691	62.1	173	34.8	27.3	1.3	13.5	5.2	3	16	16	5.56	101.7	390	2.15	4.92	1.22	3.3	230.327	161.159	18.4261	6.4	57.2718	3.62	137.6	99.8	23.2523	14.9282	2.08	1.20338	0.888996	35.026	66.8	3.96232	3.37806	13.6	1.3	0	0
000001||0001414477_0002	94.1	8.5	96.67	1.07	46.1	5.79	0.57	255.635	16.95	13.6	271.691	54	141	32.5	21.5	1.5	35.4	15.6	2.6	11.8	30	3.54	62.5	173.2	2.21	4.39679	1.12735	2.64516	237	406.6	20	6.3	268.2	4.35	130.7	91.4	26	13.3	2.19	1.16	0.73	35.026	77.7	2.89	3.37806	13.5	1.1	1	0
000001||0001416390_0001	87.3	9.28805	91	1.06	44.8	5.39	5.48	255.635	13.7	13.9	271.691	66.7	116	33.9	32.8	1	23	9.6	4	9.5	16	5.03	112.8	358	2.07	3.2	1.35	1.53	124.3	478.2	14	15.2	280.8	3.48	141	97.8	25.6	17.6	2.17	0.88	0.9	35.026	81.7	3.96232	3.37806	8.7	1.6	0	0
000001||0001418129_0001	102.5	10.5	98	1.01	36.6	4.06	0.97916	255.635	15.8	13.4	271.691	71.2	139	40.9	30.3	1.3	16.9	7.9	2.9	29.1	21.2	6.25	68.4	245.7	1.88	3.17	1.15	1.49	215.8	70	14	5.6	30.2	3.91	140.7	106.6	20.8	13.3	2.15	0.94	0.92	35.026	73.4	4.5	3.37806	16.6	1.3	1	0
000001||0001422920_0001	100.7	10.25	94	1.04	40.3	4.45	15.38	255.635	13	13.5	271.691	35.3	92.5	22.85	14.85	1.55	8.5	5.1	3.05	74.85	181.9	7.82	89.75	276.25	2.05035	4.39679	1.12735	2.64516	931.6	4820	253	9.1	277.6	3.9	142.9	105.8	20.2	16.9	1.91	1.05	0.63	48	91.85	3.96232	3.37806	3.75	0.35	0	0
000001||0001432899_0001	91.8767	9.28805	107.275	1.00318	35.2322	3.78063	0.97916	255.635	18.7637	12.9397	271.691	65.1	120.357	31.8	33.3	1	6	4.7	4.1	5	12	12.85	407.1	451.2	2.05035	4.39679	1.12735	2.64516	230.327	161.159	18.4261	4.85981	57.2718	5.01	141.8	108.9	18.2	14.7	2.19	1.24	0.92	35.026	65.3857	3.96232	3.37806	24.1527	1.57307	0	0
000001||0001432899_0002	89.1	8	85.24	1.02	33.1	4.53	0.97916	255.635	15.66	13.18	271.691	64.9	68	31.5	33.4	0.9	3.8	1.1	7.6	9.6	12.5	16.78	443.8	476.4	2.81	4.39679	1.12735	2.64516	230.327	161.159	18.4261	7	57.2718	4.75	148	105.5	19.7	22.8	2.2	1.41	0.83	35.026	78.5	3.96232	3.37806	15.8	1.4	0	0
000001||0001434775_0001	89.5	8.54	81	1.14	35.4	5.93	2.48	255.635	14.2	14.5	271.691	62.8	135	32.2	30.6	1.1	14.2	6.2	3	17	37	21.765	201.65	571.75	2.04	4.39679	1.12735	2.64516	265.3	186.1	21	17.1	216.2	3.82	131.4	89.7	22.7	19	2.14	1.22	1.23	35.026	84.6	3.96232	3.37806	5.4	1.1	0	0
000001||0001444272_0001	84	8.38	103	0.99	35.3	2.85	0.97916	255.635	16.3	13	271.691	57.3	90	37.2	20.1	1.9	5.5	1.1	2.2	13.8	15	5.13	139	342	1.92	4.39679	1.12735	2.64516	230.327	161.159	18.4261	4.1	57.2718	3.66	144	106.4	23.2523	14.9282	2.22	1.20338	0.888996	35.026	62.9	3.96232	3.37806	25.7	1.7	0	0
000001||0001446046_0001	102.2	5.9	134	0.86	38.2	6.67	0.97916	255.635	15.4	11.7	271.691	52.3	76	27	25.3	1.1	12.2	5.6	3.9	17	25	6.15	74.3	212.5	1.83	4.39679	1.12735	2.64516	159	86	22	4.3	30.9	3.8	141.6	100	23.2523	14.9282	2.05	1.20338	0.888996	35.026	78.7	3.96232	3.37806	11	0.6	0	0
000001||0001448022_0001	89.1	6.6	107.275	1.00318	35.2322	3.78063	0.97916	255.635	18.7637	12.9397	271.691	61.1	106	32	29.1	1.1	6.8	2.8	2.4	18.8	29	5.41	75.3	244	1.88	4.79	1.88	2.47	230.327	161.159	18.4261	3.5	57.2718	4.28	139.9	105.6	18.1	16.2	2.13	1.07	0.81	91	70.2	2.23	2.44	17.5	0.9	1	1
000001||0001448691_0001	93.3	7.1	101	1	35.6	4.23	0.97916	255.635	17	13.1	271.691	64.8	114	41.6	23.2	1.8	11.9	4.7	0.3	15.5	21.5	7.4	103	159.8	1.76	5.32	1.49	3.3	168.6	23	13.5	9.6	31	3.79	135.7	99	17.8	18.9	2.17	1.05	0.79	35.026	83	3.96232	3.37806	6.9	0.8	0	0
000001||0001453201_0001	86.7	8	95	1.08	33.6	4.99	0.97916	255.635	16.77	13.7	271.691	63.2	68	39.3	23.9	1.6	8.3	3.5	2	4.9	6.4	17.5	847.4	283	2.48	4.39679	1.12735	2.64516	234.2	84	6	5.8	208.5	3.92	135.9	96.9	22	17	1.73	1.38	0.75	35.026	79.3	3.96232	3.37806	7.8	0.6	0	0
000001||0001454441_0001	94.4	7.2	111	0.95	34.8	4.23	0.97916	255.635	15.3	12.6	271.691	73.5	140	43.3	30.2	1.4	23.2	12	2.2	20	16	5.44	69.9	177.6	1.89	3.51	1.46	1.75	230.327	161.159	18.4261	10.4	57.2718	4.05	139.7	98.3	23.1	18.3	2.18	0.54	0.9	35.026	85.6	3.96232	3.37806	4.3	0.5	0	1
000001||0001455180_0001	89.8	9.5	137	0.85	32.2	5.28	0.97916	255.635	15.6	11.6	271.691	66.3	128	37	29.3	1.3	8.5	2.2	1.1	85	62	5.2	84.9	353	2.05035	4.39679	1.12735	2.64516	822.1	770.5	62	3.8	199.6	4.04	140.7	102.2	23.2523	14.9282	2.27	1.20338	0.888996	50	53.9	3.96232	3.37806	30.5	2.2	0	0
000001||0001458145_0001	94.2	8.4	76	1.19	46	7.34	0.97916	255.635	15.2	15	271.691	63.6	121	34.7	28.9	1.2	16.5	6	1.3	44.2	40	8.88	105.4	349	2.3	4.39679	1.12735	2.64516	230.327	161.159	18.4261	13.5	57.2718	2.52	137.25	92.2	29	16.05	2.03	0.95	0.73	35.026	87.3	3.96232	3.37806	3	0.5	0	0
000001||0001459578_0001	93	7.51	99	1.01	42.1	7.04	0.97916	255.635	17.2	13.2	271.691	65.1	130	34	31.1	1.1	10.7	4.9	5.1	63.9	45	3.73	74.7	258	2.38	4.39679	1.12735	2.64516	230.327	161.159	18.4261	5.6	57.2718	3.92	142	101.1	23.2523	14.9282	2.12	1.20338	0.888996	35.026	68.4	3.96232	3.37806	17.7	1.4	0	0
000001||0001464072_0001	91.4	7.31	105	0.98	39.5	5.63	0.97916	255.635	16.4	12.9	271.691	65.4481	120	38.5603	26.9915	1.48302	12.9962	5.24285	7.34102	31.7229	34.3594	6.99706	142.285	343.697	2.3	4.39679	1.12735	2.64516	238.8	66	19	7.3	35.8	3.94586	140.763	102.754	23.2523	14.9282	2.20659	1.20338	0.888996	35.026	73.6	3.96232	3.37806	18.5	1.8	0	0
000001||0001464372_0001	91	9.8	120	0.91	36	2.93	1.06	255.635	17.7	12.2	271.691	58.3	89	30.1	28.2	1.1	15.9	6.6	2.9	16	30	6.68	97.4	524.6	2.08	4.39679	1.12735	2.64516	411.7	32.1	9.2	11.7	100.1	3.03	131.9	94.4	21.9	15.6	1.89	0.98	0.88	35.026	81.6	2.34	3.37806	3.4	0.5	0	0
000001||0001469254_0001	91.6	7.94	93	1.05	51.1	2.77	0.97916	255.635	14.3	13.6	271.691	61.5	138	36.3	25.2	1.4	14.4	6.3	2.1	18.6	11.7	4.49	48	258.8	2.6	4.39679	1.12735	2.64516	230.327	161.159	18.4261	3.2	57.2718	3.87	141.7	101.6	26.2	13.9	2.18	0.98	0.9	35.026	48.3	3.96232	3.37806	40	2.6	1	1
000001||0001469389_0001	91.5	8.5	103	0.99	42	3.67	0.97916	255.635	15.8	13	271.691	67.4	118	40.2	27.2	1.5	16.3	6.3	0.4	15	14.3	10.18	116.3	347.2	2.05035	4.39679	1.12735	2.64516	230.327	161.159	18.4261	12.1	57.2718	3.24	132.2	92	23.9	13.6	2.17	0.81	0.76	35.026	84.9	3.96232	3.37806	9.5	1.4	0	0
000001||0001470369_0001	91.8767	9.28805	134	0.86	30.9	8.87	0.97916	255.635	14.6	11.7	271.691	65.4481	120.357	38.5603	26.9915	1.48302	12.9962	5.24285	7.34102	31.7229	34.3594	6.99706	142.285	343.697	2.05035	4.39679	1.12735	2.64516	185.1	31	22	4.85981	22.2	3.94586	140.763	102.754	23.2523	14.9282	2.20659	1.20338	0.888996	35.026	65.3857	3.19	2.99	24.1527	1.57307	1	1
000001||0001471310_0001	94.4	11.1	90	1.07	37.3	5.39	0.97916	255.635	16.2	13.8	271.691	65.7	101	29.4	36.3	0.8	349.2	197.1	205.7	40	51	6.44	90.7	208.8	4.3	4.39679	1.12735	2.64516	230.327	161.159	18.4261	2.9	57.2718	3.7	140.1	102.7	19.1	18.3	2.23	2.05	0.8	39	58.5	4.44	1.1	27.3	1.4	0	0
000001||0001472218_0001	91.3	10.4	111	0.95	35	2.98	0.97916	255.635	19.1	12.6	271.691	65.8	124	39.5	26.3	1.5	8.2	3.9	3.6	9.6	17.7	8.44	93.4	409	1.77	4.39679	1.12735	2.64516	294.8	87.9	29.2	3.4	51.8	4.19	145.4	103.4	19.7	22.3	2.36	1.03	0.93	35.026	53.5	3.25	3.78	36.8	2.4	1	0
000001||0001479838_0001	89.7	7.4	87	1.09	50.9	5.63	6.43	255.635	24.7	14	271.691	64.9	81	30.9	34	0.9	8.5	4.1	7.6	12.4	19.7	20.02	374	267	2.28	4.39679	1.12735	2.64516	213.3	17	13	5.6	73	3.3	140.9	105	17.9	21.1	2.1	1.75	1.36	35.026	75.6	3.96232	3.37806	10	0.7	0	0
000001||0001479838_0002	94.2	7.51	70	1.27	39.1	3.72	0.97916	255.635	19.8	15.7	271.691	72.3	64	31	41.3	0.8	3.2	1.1	4.1	12	22	18.43	131.3	342.1	2.06	4.39679	1.12735	2.64516	288	14.3	9	8	38.9	4.25	130.6	102.4	11.8	16.4	2.33	1.54	0.98	35.026	72.6	3.96232	3.37806	18.4	2	1	0
000001||0001484863_0001	94.6	9.03	78	1.17	43.2	10.14	0.97916	255.635	14.7	14.8	271.691	58	108	28	30	0.9	16.3	7.4	2.3	38.7	24.2	5.63	76.4	217.4	2.38	4.39679	1.12735	2.64516	230.327	161.159	18.4261	12	57.2718	3.31	131.6	93.6	20.7	17.3	1.99	1.3	1.05	35.026	92.8	3.96232	3.37806	2.8	0.4	0	0
000001||0001484863_0002	90.4	8.4	105	1.04	36.6	3.39	0.97916	255.635	15.96	13.3	271.691	73.4	126	46.4	27	1.7	11.3	3.1	9.2	18.6	18	3.5	70	266	3.44	4.39679	1.12735	2.64516	230.327	161.159	18.4261	3.7	57.2718	3.02	142.1	101.3	24	16.8	2.21	1.03	0.95	35.026	64.7	3.96232	3.37806	20	1.1	0	0
000001||0001487215_0001	98.1	7.78	108	0.96	34.7	3.03	0.97916	255.635	15.5	12.7	271.691	68.6	127	39	29.6	1.3	29.4	15.8	1.4	23	30	8.11	94.2	296.1	2.05035	4.39679	1.12735	2.64516	223.5	231.5	25	6.9	123.3	3.79	139.9	96.6	25.6	17.7	2.19	1.04	0.97	35.026	76.3	3.96232	3.37806	12.2	1.1	0	0
000001||0001487656_0001	104.1	8.8	117	0.92	44.9	8.43	4.85	255.635	14	12.3	271.691	57.5	130	33.9	23.6	1.4	20	7.7	1.6	49.8	46.2	7.93	70.7	333.1	1.91	4.39679	1.12735	2.64516	230.327	161.159	18.4261	5.9	57.2718	3.19	144	102.8	26.8	14.4	2.23	0.88	0.96	35.026	89.1	3.96232	3.37806	5.2	0.3	0	0
000001||0001488565_0001	93.5	8.8	134	0.86	35.1	5.83	0.48	255.635	15.7	11.7	271.691	47.6	104	22.3	25.3	0.9	10.2	4.7	0.9	5	11	4.92	73.9	213.1	2.49	4.39679	1.12735	2.64516	240	91.4	43	13.4	55.3	3.67	139	105.9	13.1	20	1.74	0.41	0.59	35.026	90.5	3.96232	3.37806	4.8	0.7	0	1
000001||0001489810_0001	89.9	7.3	85	1.11	57.7	8.57	0.97916	255.635	16.8	14.2	271.691	54.6	110	24.9	29.7	0.8	10.1	3.1	5.6	12.2	30	6.23	131.6	285	2.1	4.39679	1.12735	2.64516	230.327	161.159	18.4261	5.1	57.2718	3.99	141	100.9	22.7	17.4	1.94	1.1	0.89	35.026	78.4	3.96232	3.37806	9.9	0.6	0	0
000001||0001490637_0001	86.7	11.7	115	0.93	29.8	3.09	0.1	255.635	16.6	12.4	271.691	64.3	129	42.5	21.8	1.9	22.3	6	3.9	42.2	30.43	10.72	211.3	554.2	0.24	4.39679	1.12735	2.64516	222.5	119	14.3	9.7	92.7	2.95	142.9	97.6	22.7	22.6	2.2	1.06	1.03	35.026	65	3.96232	3.37806	27.7	4.1	1	1
000001||0001492204_0001	89.1	8.4	96.67	1.07	44.5	5.68	0.97916	255.635	16.41	13.6	271.691	63.1	106	36.1	27	1.3	26.7	10.8	2.1	21.2	16.5	5.4	128	328	2.4	4.39679	1.12735	2.64516	182	93.8	8.3	5	58	3.23	137.7	97.9	23	16.8	2.07	0.73	0.98	35.026	77.4	3.96232	3.37806	11.6	0.7	0	0
000001||0001495564_0001	86.3	12.51	91	1.06	40.4	3.35	0.97916	255.635	16.7	13.7	271.691	64.1	115	37.6	26.5	1.4	9.3	4.6	4.3	18.1	24	3.35	77.4	330	2	4.39679	1.12735	2.64516	230.327	161.159	18.4261	7.3	57.2718	2.085	144.7	90.75	33.4	20.55	1.885	0.745	0.855	35.026	82.4	3.96232	3.37806	11.3	1	0	0
000001||0001496027_0001	98.8	8.2	117	0.92	36	2.74	0.97916	255.635	17.6	12.3	271.691	59.5	121	29.4	30.1	1	14.5	9.8	2.2	10	29	5.46	88	372.7	1.91	4.39679	1.12735	2.64516	170.6	18.7	10	9.8	38.1	2.22	134.6	75.7	31.6	27.3	2.16	1.16	0.96	13	89.9	1.72	3.37806	5.8	0.6	0	0
000001||0001500435_0001	99.6	9.6	131	0.87	38.3	6.41	0.97916	255.635	14.9	11.8	271.691	61.5	121	35.7	25.8	1.4	10.8	4.6	4	16.1	25.5	9.6	116.7	333.1	2.15	4.39679	1.12735	2.64516	155.3	57.7	8.4	7.1	45.3	3.97	129.8	95.7	20.9	13.2	2.08	0.95	1.01	35.026	74.3	3.96232	3.37806	15.7	1.5	1	0
000001||0001501176_0001	91.3	8.8	90	1.07	53.2	6.85	0.97916	255.635	14.9	13.8	271.691	65.6	135	36.5	29.1	1.3	19	8.1	5.3	23.7	27	8.62	139	268.9	2.02	4.39679	1.12735	2.64516	210.6	254	27	13.2	96	3.63	140.4	102.4	22.7	15.3	2.23	1.07	1.06	35.026	76.7	3.96232	3.37806	8.4	1.4	0	0
000001||0001507672_0001	92.5	11.7	113	0.94	37.2	4.57	0.97916	255.635	18.1	12.5	271.691	66.3	161	39.3	27	1.5	13.2	6.2	7.3	18	20.4	4.39	92.3	468	2.07	4.39679	1.12735	2.64516	230.327	161.159	18.4261	2.1	57.2718	3.22	142.6	102.7	24	15.9	2.13	1.1	0.93	35.026	44.7	3.96232	3.37806	33.2	1.6	0	0
000001||0001507672_0002	92.6	12.1	108	0.95	38.1	5.14	0.97916	255.635	16.9	12.5	271.691	66.2	147	35.2	31	1.1	16.4	9.1	1.5	12	14	4.14	86.7	371	1.74	4.39679	1.12735	2.64516	286.6	318.25	39.65	4.7	217.05	3.23	144.9	102.9	26.5	15.5	2.09	0.96	0.94	35.026	64.5	3.96232	3.37806	26	1.9	1	0
000001||0001515343_0001	87.9	10.3	122	0.9	37.1	7.56	0.97916	255.635	17.9	12.1	271.691	65.3	108	36.6	28.7	1.3	7	3	5.2	32.9	34.14	7.9	274.6	552.5	0.27	4.39679	1.12735	2.64516	262	198.1	10.56	3.3	257.5	3.77	146	99	22.6	24.4	2.07	1.19	1.08	35.026	65.3	3.96232	3.37806	25.6	1.3	0	0
000001||0001515935_0001	96.9	8.9	106	0.97	43	5.89	0.97916	255.635	16.7	12.8	271.691	76.9	144	44.9	32	1.4	7.8	3.2	4.4	29.9	24.8	6.75	80.6	372.7	2.37	4.39679	1.12735	2.64516	230.327	161.159	18.4261	9.8	57.2718	3.9	136.9	98.2	20.9	17.8	2.31	1.37	0.9	35.026	71.8	3.96232	3.37806	15.3	2.1	0	1
000001||0001522543_0001	97.6	8.2	81	1.14	36.3	5.76	0.97916	255.635	15.6	14.5	271.691	69	127	37.1	31.9	1.2	14.4	8.1	2.3	91	106	9.71	320.1	399.2	2.05035	4.39679	1.12735	2.64516	925.3	445	44	13.3	251.8	4.45	128.7	94.1	21.5	13.1	2.16	1.14	0.73	35.026	85	3.96232	3.37806	3.8	0.6	0	1
000001||0001533808_0001	104.2	9.9	103	0.99	44.3	6.75	0.97916	255.635	15.3	13	271.691	60.1	135	36.3	23.8	1.5	14.1	6.7	1.5	11.4	10.9	1.65	59.7	335.4	1.97	4.39679	1.12735	2.64516	230.327	161.159	18.4261	7.7	57.2718	3.94586	140.763	102.754	23.2523	14.9282	2.20659	1.20338	0.888996	35.026	76.5	3.96232	3.37806	13.7	1.4	1	0
000001||0001534234_0001	92.5	9	99	1	47.7	8.57	0.97916	255.635	18.6	13	271.691	76.2	130	28.9	47.3	0.6	7.2	3.6	4	69	44	4.09	330.3	200.9	2.05035	4.39679	1.12735	2.64516	230.327	161.159	18.4261	7.5	57.2718	4.06	140.8	103.4	23.2523	14.9282	2	1.20338	0.888996	35.026	74.9	3.96232	3.37806	11.5	1.2	0	0
000001||0001535289_0001	91.9	6.82	98	1.01	40	6.76	0.97916	255.635	17.9	13.1	271.691	64.3	102	31.1	33.2	0.9	7.9	2.1	9.7	11	15	8.15	90.4	347.2	1.77	4.39679	1.12735	2.64516	155.8	66	5	4.3	53.1	3.72	135.9	99.5	25.7	9.5	1.99	0.72	0.9	35.026	66.5	3.96232	3.37806	20	1.3	0	0
000001||0001543399_0001	92.3	9.28805	51	1.65	41.8	1.41	0.97916	255.635	18.8	19.3	271.691	56.5	102	36.3	20.2	1.8	13.4	6.4	5.9	1610.6	1894.3	13.69	142.6	639.7	2.59	4.39679	1.12735	2.64516	2293.7	143	48	14.5	73.7	4.63	138.8	99.8	21.3	17.7	2.01	2.05	0.98	35.026	83	3.96232	3.37806	11	1.9	1	0
000001||0001543399_0002	91.1	8.9	91	1.06	41.1	4.1	0.97916	255.635	17.6	13.6	271.691	68.4	113	40.5	27.9	1.5	11.5	3.8	1.3	11.8	19.9	2.05	65	287.7	2.05035	4.39679	1.12735	2.64516	267	51	22.8	7.1	12.5	3.94586	140.763	102.754	23.2523	14.9282	2.20659	1.20338	0.888996	35.026	79	3.96232	3.37806	14	1.3	0	0
000001||0001552675_0001	96.2	10	106	0.96	36	3.88	0.97916	255.635	17.6	12.6	271.691	72.1	111	40.9	31.2	1.3	10.1	5.4	3.2	19	20	6.62	87.4	316.3	2.05035	4.39679	1.12735	2.64516	230.327	161.159	18.4261	3	57.2718	3.64	147	102.7	26	18.3	2.24	0.94	0.94	35.026	58.7	3.96232	3.37806	31.3	1.6	0	0
000001||0001552779_0001	105.2	9.3	125	0.91	32.9	3.95	0.45	226.4	18.31	11.7	304.5	58.1	65	38.1	20	1.9	12.6	4.6	0.8	13.5	20.6	22.75	757	269.2	3.81	4.39679	1.12735	2.64516	364	69.6	8.7	3.7	156.8	5.68	143.4	107	21.4	15	2.02	1.97	1.04	8	92.4	3.47	6.13	6.8	0.3	1	0
000001||0001552779_0002	96	8.7	100	1.06	51.4	3.05	2.5	183	23.61	13.5	243.8	37.9	93	19.8	18.1	1.1	7.1	2.6	3.9	9	19.1	6.99706	142.285	343.697	2.05035	4.39679	1.12735	2.64516	144	161.159	18.4261	2	57.2718	4.82	140.5	103.9	21.3	15.3	1.75	1.62	0.81	35.026	66.3	3.96232	3.37806	22.6	0.7	0	0
000001||0001554025_0001	92	7.8	120	0.9	38	3.91	0.97916	255.635	18.2	11.9	271.691	64.3	137	35.2	29.1	1.2	7.2	4.4	6.1	26.5	23.3	9.88	153	556.7	2.02	4.39679	1.12735	2.64516	230.327	161.159	18.4261	4.4	57.2718	2.77	142.9	102.8	25	15.1	2.32	1.27	0.95	35.026	63.5	3.96232	3.37806	19.7	1.4	0	0
000001||0001557834_0001	92.5	8.5	122.5	0.92	27.3	3.56	0.97916	255.635	17.75	11.9	271.691	66.9	138	43.1	23.8	1.8	12.9962	5.24285	7.34102	31.7229	34.3594	6.1	97	410	2.34	4.39679	1.12735	2.64516	151	153.1	9.4	2.6	45.9	4.43	144.6	101.6	25	18	2.24	1.26	0.84	18	48.9	3.65	2.11	35.2	1.8	1	0
000001||0001560627_0001	89.5	8.32	122.5	0.92	32.1	3.56	0.48	203.1	21.84	11.9	367.5	55.7	108	36.5	19.2	1.9	265.8	138.3	132.9	246.7	153	6.77	84.9	242.6	2.05035	4.39679	1.12735	2.64516	170	43.6	16.4	2.1	26.5	3.87	135.5	97.6	23.2523	14.9282	2.2	1.20338	0.888996	35.026	70.8	3.96232	3.37806	20.5	0.6	0	0
000001||0001560783_0001	87	5.3	77	1.19	51.7	6.79	0.97916	255.635	17.2	14.9	271.691	55	104	24.8	30.2	0.8	6.9	3.8	1.3	52.6	58.7	2.24	74.3	139.2	2.31	4.39679	1.12735	2.64516	230.327	161.159	18.4261	5.2	57.2718	3.67	138.9	100.9	24.4	13.6	2.05	1.14	0.89	35.026	78.4	3.96232	3.37806	12.2	0.8	0	0
000001||0001561976_0001	106.8	8.3	106	0.96	46.6	4.35	0.4	255.635	15.1	12.6	271.691	56.8	124	30.6	26.2	1.2	15.2	6.7	1.2	98	325	4.22	100.5	323	1.76	4.39679	1.12735	2.64516	1780.7	456.4	174	12.7	76.6	4.31	138.6	106.1	21.4	11.1	2	0.77	0.76	35.026	80.2	3.96232	3.37806	8.6	1.4	0	0
000001||0001563857_0001	92.1	8.1	83	1.13	41.9	7.17	0.97916	255.635	18	14.3	271.691	63.9	118	29.7	34.2	0.9	7.1	4	8	56	30.7	3.02	91.3	254	2.64	4.39679	1.12735	2.64516	230.327	161.159	18.4261	4.1	57.2718	4.28	145.1	102.9	26.3	15.9	2.19	1.41	1.05	35.026	65	3.96232	3.37806	21.7	1.4	0	0
000001||0001566217_0001	89.8	8.5	79	1.17	43.7	9.34	0.97916	255.635	16.5	14.7	271.691	51.7	112	21.6	30.1	0.7	8.7	4.8	3.1	9	12	3.63	76	202.2	1.5	4.39679	1.12735	2.64516	230.327	161.159	18.4261	5.9	57.2718	3.02	139.3	92.9	27.5	18.9	1.77	0.68	0.58	35.026	75.9	3.96232	3.37806	11.1	0.9	0	0
000001||0001571924_0001	91.8767	9.28805	120	0.9	38.9	9.79	0.97916	255.635	17	11.9	271.691	68.5	120.357	43.4	25.1	1.7	8.1	4.2	7	46.6	36.55	6.99706	142.285	343.697	0.21	4.39679	1.12735	2.64516	435.3	65.6	62.8	4.85981	24.5	3.94586	140.763	102.754	23.2523	14.9282	2.20659	1.20338	0.888996	35.026	65.3857	4.15	3.37806	24.1527	1.57307	0	0
000001||0001572114_0001	92.3	9.51	94	1.04	37.8	2.54	0.97916	255.635	17.4	13.4	271.691	59.8	120	38	21.8	1.7	23.3	10.5	1.1	5.6	18.6	2.84	57.5	271.9	2.05035	4.39679	1.12735	2.64516	579.7	3550.6	47.3	2.9	332.4	4.35	143.1	107.7	21.2	14.2	2.34	1.37	0.85	35.026	58.4	3.96232	3.37806	31.7	1.6	1	0
000001||0001575479_0001	108.2	6.8	77	1.19	42	6.29	0.97916	255.635	16.8	14.9	271.691	75.6	115	30.6	45	0.7	21.1	10.5	12.2	50.9	68	3.86	84.7	302	2.48	4.39679	1.12735	2.64516	230.327	161.159	18.4261	4.9	57.2718	3.68	135	96.2	25.8	13	2.02	0.9	0.84	35.026	69.6	3.96232	3.37806	19.3	1.4	0	0
000001||0001584830_0001	97	11	107.275	1.00318	35.2322	3.78063	0.97916	255.635	18.7637	12.9397	271.691	63.3	126	40.8	22.5	1.8	9.4	6.5	4.7	18	23	4.48	41.5	202.1	1.66	4.39679	1.12735	2.64516	192.1	94	15	4.5	69	3.82	142.6	101.8	23.6	17.2	2.42	1.2	0.92	35.026	57.6	3.96232	3.37806	33.4	2.6	0	0
000001||0001597220_0001	92.5	9.2	104	0.97	42.7	4.85	0.97916	255.635	17.2	12.7	271.691	58.3	71	35.5	22.8	1.6	3.1	1.4	5.6	9	10	29.36	894.7	560.8	1.95	4.39679	1.12735	2.64516	170	51.7	17	3.3	130.6	4.11	137.5	103.4	13.9	20.2	1.87	3.16	1.07	35.026	65	3.96232	3.37806	25.4	1.3	0	0
000001||0001612221_0001	91.9	8.6	108	0.95	36.9	3.35	0.97916	255.635	16.1	12.5	271.691	66.3	135	33.9	32.4	1	13.9	6.3	27.5	19	22	5.02	122.4	279.7	1.74	4.39679	1.12735	2.64516	185.2	74.6	10.5	3.3	35.4	3.25	138.8	96.7	24.3	17.8	2.16	1.15	0.85	35.026	63	3.96232	3.37806	22.2	1.2	0	1
000001||0001613243_0001	94.5	6.2	107.275	1.00318	35.2322	3.78063	0.97916	255.635	18.7637	12.9397	271.691	60.5	82	23.4	37.1	0.6	3.4	1.8	6.2	5.2	11	5.46	99.5	238	2.19	4.39679	1.12735	2.64516	260.8	15.6	8	4.1	34.5	2.47	138	105.1	16.9	16	2.01	0.93	0.92	35.026	58.9	3.96232	3.37806	27.7	1.9	1	0
000001||0001620266_0001	94.1	8.9	106	0.96	41.8	5.39	0.97916	255.635	16.1	12.6	271.691	62.8	123	35.3	27.5	1.3	7	3	7.5	12	13	5.73	105.4	335.2	2.02	4.39679	1.12735	2.64516	230.327	161.159	18.4261	4.9	57.2718	4.05	146.7	103	24	19.7	2.24	1.19	0.84	35.026	67.3	3.96232	3.37806	17.8	1.3	0	0
000001||0001621627_0001	92.4	10.33	75	1.21	39.1	4.61	0.97916	255.635	14.8	15.1	271.691	56	101	30.6	25.4	1.2	19.9	11	2.5	20	29	3.91	55.5	254.4	1.7	4.39679	1.12735	2.64516	252.4	252.7	20	10.2	18.3	3.94586	140.763	102.754	23.2523	14.9282	2.20659	1.20338	0.888996	35.026	78.2	3.96232	3.37806	8.5	1.1	0	0
000001||0001642953_0001	93.8	7.1	120	0.9	38.4	3.03	0.97916	255.635	17.3	12.1	271.691	62.4	156	40.9	21.5	1.9	16.8	5.2	5	25.4	21	7.45	85	301	2.34	4.39679	1.12735	2.64516	230.327	161.159	18.4261	2.3	57.2718	3.96	139	101.2	22	15.8	2.08	1	0.94	35.026	53.7	3.96232	3.37806	34	1.5	0	0
000001||0001644744_0001	91.1	8.96	95	1.03	37.6	2.86	0.97916	255.635	16.6	13.4	271.691	62.3	115	38.9	23.4	1.7	9	5.3	4.8	69	86	3.34	72.9	298.2	2.65	4.39679	1.12735	2.64516	230.327	161.159	18.4261	11.9	57.2718	2.97	141.4	101.4	22.9	17.1	1.8	0.69	0.94	35.026	87.6	3.96232	3.37806	6.2	0.8	0	0
000001||0001655493_0001	94.3	9.4	111	0.94	38.3	2.3	0.97916	255.635	18.5	12.4	271.691	64.6	119	42.5	22.1	1.9	12.8	5.8	4.3	12	15	3.43	63.1	297.3	1.96	4.39679	1.12735	2.64516	230.327	161.159	18.4261	3.2	57.2718	3.65	140.4	107.8	24.2	8.4	2.05	1.3	0.89	3	52.4	3.96232	3.37806	40.9	2.5	0	0
000001||0001655961_0001	92.7	7.3	111	0.94	31.1	2.93	0.97916	255.635	16.9	12.5	271.691	54.4	107	34.2	20.2	1.7	4.8	1.9	9.4	10	18	4.12	63.8	273.4	1.57	4.39679	1.12735	2.64516	230.327	161.159	18.4261	5.7	57.2718	3.48	143.8	102	21	20.8	2.1	0.63	0.88	2	76.4	3.96232	3.37806	13.1	1	0	0
000001||0001675234_0001	84.6	8.06	84	1.12	46.8	4.7	0.97916	255.635	16	14.3	271.691	53.5	96	27.9	25.6	1.1	10.3	5.5	10.3	52.3	59.7	3.8	75.6	353.2	2.29	4.39679	1.12735	2.64516	248.8	150	16	8.4	54.8	2.84	144.6	99	28.2	17.4	2.1	1.03	0.93	35.026	78.1	3.96232	3.37806	13.1	1.4	0	0
000001||0001677600_0001	92.6	9.2	145	0.81	40	5.75	0.97916	255.635	15.9	11.2	271.691	68.8	121	37.7	31.1	1.2	6.3	4.1	9.4	33	20	4.62	68.5	320.1	1.89	4.39679	1.12735	2.64516	189.8	107.3	18	5.4	35.2	3.66	150.1	105.9	22.2	22	2.31	1.1	1.05	35.026	69.6	3.96232	3.37806	23.5	1.8	0	1
000001||0001689634_0001	67.6	7.91	105	0.97	42.3	5.01	0.97916	255.635	17.9	12.7	271.691	61.1	102	34.4	26.7	1.3	4.7	2.1	4.7	24.7	20.1	5.47	119.4	421.5	2.23	4.39679	1.12735	2.64516	230.327	161.159	18.4261	6	57.2718	4.16	137	101.3	26.2	9.5	2.34	1.32	0.82	35.026	57.7	3.96232	3.37806	34	3.5	0	0
000001||0001689730_0002	92.1	7.4	117.19	0.99	31.1	2.9	0.97916	255.635	19.72	12.7	271.691	68.6	90	41.1	27.5	1.5	4.9	2.4	6.7	3.7	14	16.8	311	393	2.66	4.39679	1.12735	2.64516	230.327	161.159	18.4261	3.5	57.2718	5.14	134.8	100.7	18	16.1	2.14	1.49	0.92	35.026	66.4	3.96232	3.37806	19.8	1	0	0
000001||0001690976_0001	94.4	7.1	111	0.94	37	4.17	0.97916	255.635	18.2	12.4	271.691	73.9	126	39.6	34.3	1.2	8.9	5.7	5.8	15.2	18.8	2.94	59.7	429.7	2.14	4.39679	1.12735	2.64516	230.327	161.159	18.4261	2.9	57.2718	3.44	145.4	104	20.8	12.9	2.4	0.67	0.85	35.026	50	3.96232	3.37806	37.9	2.2	0	0
000001||0001711992_0001	92.4	8.3	107.275	1.00318	35.2322	3.78063	0.97916	255.635	18.7637	12.9397	271.691	81.4	83	28.6	52.8	0.5	5.4	4.3	3.3	27.2	23.1	6.33	77.8	368.8	4.97	4.39679	1.12735	2.64516	180.3	61.1	14	3.8	21.2	3.95	139.3	98.6	18.9	21.8	2.23	1.37	0.83	120	65.9	3.96232	3.37806	22.9	1.3	1	0
000001||0001712600_0001	84.3	8.4	107	0.96	36.9	5.92	0.97916	255.635	16.9	12.6	271.691	72.6	123	40.9	31.7	1.3	20.2	7.4	2.8	23	116	7.95	72.8	321.6	2.15	4.39679	1.12735	2.64516	230.327	161.159	18.4261	5.8	57.2718	3.97	140.6	99.7	25.5	15.4	2.43	1.24	0.96	35.026	77.2	3.96232	3.37806	11.9	0.9	0	0
000001||0001713674_0001	95.3	7.67	105	0.97	44.4	6.13	0.97916	255.635	18.2	12.7	271.691	67.8	127	36.6	31.2	1.2	3.8	2	6.1	28.2	21.3	3.61	61.2	174.6	3.07	4.39679	1.12735	2.64516	230.327	161.159	18.4261	6.8	57.2718	3.97	140	102.5	25.6	11.9	2.55	1.45	0.83	35.026	67.9	3.96232	3.37806	25.8	2.6	0	1
000001||0001715936_0001	90.3	9.2	116	0.92	37.7	3.77	0.97916	255.635	17.1	12.3	271.691	68.4	130	39.7	28.7	1.4	11.8	5.5	16.6	21	20	3.56	64.2	254.2	2.21	4.39679	1.12735	2.64516	230.327	161.159	18.4261	4.1	57.2718	3.79	142.2	102.6	20.2	19.4	2.41	1.02	1.02	18	75	3.96232	3.37806	17.3	0.9	1	0
000001||0001716496_0001	86.2	8.27	104	0.98	34.9	6.6	0.97916	255.635	15.7	12.8	271.691	68.3	168	37.1	31.2	1.2	39.5	19.2	19.1	13.6	15.7	3.55	70.7	262.9	1.91	4.39679	1.12735	2.64516	230.327	161.159	18.4261	9.9	57.2718	3.5	141.6	94.6	26	21	2.36	1.19	0.94	35.026	80.2	3.96232	3.37806	9.6	1.2	0	0
000001||0001747220_0001	91.8767	9.28805	112	0.94	35.8	2.59	0.97916	255.635	19.6	12.5	271.691	65.4481	120.357	38.5603	26.9915	1.48302	12.9962	5.24285	7.34102	31.7229	34.3594	6.99706	142.285	343.697	3.03	4.39679	1.12735	2.64516	230.327	161.159	18.4261	4.85981	57.2718	2.83	139	95.9	26.8	16.3	2.46	1.18	0.98	35.026	65.3857	3.96232	3.37806	24.1527	1.57307	0	0
000001||0001750489_0001	94.7	7.5	142	0.83	31.2	4.23	0.97916	255.635	16.9	11.4	271.691	67.6	155	43.6	24	1.8	7.9	1.7	9.6	38.1	28.5	4.67	99.2	386	2.3	4.39679	1.12735	2.64516	230.327	161.159	18.4261	3.8	57.2718	3.56	142	105.4	24.9	11.7	2.33	1.14	0.86	35.026	60	3.96232	3.37806	28.1	1.8	0	0
000001||0001767637_0001	93.8	8.93	110	0.95	31.1	2.89	0.97916	255.635	18.3	12.6	271.691	75.2	130	47	28.2	1.7	16.3	5.9	2.6	19	27	6.77	57.8	293	2.05035	4.39679	1.12735	2.64516	230.327	161.159	18.4261	11.6	57.2718	2.79	146.2	103.7	24.1	18.4	2.49	1.49	0.84	35.026	94.8	4.25	1.32	4.6	0.6	0	0
000001||0001772386_0001	90.5	10.4	107.275	1.00318	35.2322	3.78063	0.97916	255.635	18.7637	12.9397	271.691	70.7	101	42.6	28.1	1.5	12.2	6.7	8.7	109.8	134.91	9.58	97.7	293.8	0.26	4.39679	1.12735	2.64516	236.6	27	13.3	5.7	33.1	4.1	138	95.9	26.2	15.9	2.14	1.23	1	35.026	74.9	3.87	3.37806	10.1	0.8	1	0
000001||0001775488_0001	91.8767	9.28805	135	0.85	40.2	3.4	0.97916	255.635	16.8	11.6	271.691	68.1	120.357	44.3	23.8	1.9	14.1	5.3	4.1	53.3	33.9	3.91	82.2	350.1	2.08	4.39679	1.12735	2.64516	179.3	52.1	22.6	4.85981	11.3	3.96	142.3	105.6	19.7	17	2.39	1.21	0.79	35.026	65.3857	3.96232	3.37806	24.1527	1.57307	1	0
000001||0001780109_0001	88.6	6.8	116	0.92	41.3	2.75	0.97916	255.635	17	12.3	271.691	71	121	44.5	26.5	1.7	5.4	2.3	9.2	19	13.9	3.88	79.4	339.1	1.82	4.39679	1.12735	2.64516	230.327	161.159	18.4261	2.2	57.2718	3.75	143.5	101.8	21.8	19.9	2.4	1.13	0.86	35.026	55.2	3.96232	3.37806	30.9	1.2	0	0
000001||0001789928_0001	82.1	8.82	119	0.91	35.1	6.6	0.97916	255.635	18.5	12.2	271.691	56.4	92	29.5	26.9	1.1	13.2	5	2	9.8	19.8	9.32	120.6	187.2	2.08	4.39679	1.12735	2.64516	230.327	161.159	18.4261	5.4	57.2718	3.78	140.1	101.1	24.4	14.6	2.36	1.12	0.95	35.026	75.7	3.96232	3.37806	11.6	0.8	0	1
000001||0001790001_0001	94.7	8.8	126	0.88	36.1	3.03	0.97916	255.635	17.1	11.9	271.691	65.4481	108	38.5603	26.9915	1.48302	12.9962	5.24285	7.34102	31.7229	34.3594	4.17	45.3	250.4	2.05035	4.39679	1.12735	2.64516	161.5	57	16	3.3	21.9	3.68	137.7	103.9	23.3	10.5	2.23	0.87	0.85	15	76.2	3.03	3.37806	13.8	0.6	0	0
000001||0001796856_0001	87.1	7.84	104	0.98	35.1	3.1	0.63	255.635	19	12.9	271.691	69.5	127	41.3	28.2	1.5	15.5	5.6	6.9	19.4	19.7	5.9	97.8	435.8	2.18	4.39679	1.12735	2.64516	230.327	161.159	18.4261	5.3	57.2718	2.86	144.2	101.8	28.6	13.8	2.44	1.05	0.87	35.026	69.7	3.96232	3.37806	21	1.6	0	0
000001||0001799089_0001	92	8.9	84.22	1.02	37.5	2.57	0.13	255.635	15.55	13.27	271.691	80.3	164	49.7	30.6	1.6	11.3	3.5	1.8	47.9	24.1	3.49	79.5	330.4	2.36	4.39679	1.12735	2.64516	123.7	96	12	3.5	18	4.26	138	97.4	25.1	15.5	2.44	1.11	0.82	4	59.2	3.96232	3.37806	29.8	1.8	0	0
000001||0001805132_0001	101.6	8	108	0.96	36.8	6.44	0.97916	255.635	19.4	12.7	271.691	73.6	144	38.4	35.2	1.1	8.9	2.5	3	114.3	103	4.99	91.8	333.8	2.05035	4.39679	1.12735	2.64516	230.327	161.159	18.4261	6	57.2718	3.87	141.9	97.5	23.2523	14.9282	2.6	1.20338	0.888996	35.026	76.2	3.96232	3.37806	14.3	1.1	1	0
000001||0001805492_0001	93.5	7.5	97	1.02	34.7	3.08	0.45	255.635	16.6	13.3	271.691	62.3	156	38.1	24.2	1.6	32.1	16	3	14.2	32.3	5.12	84.7	343.1	2.05035	4.39679	1.12735	2.64516	200.3	73.4	11.6	10.1	25.4	3.11	146.9	96	28.2	22.7	2.38	0.95	0.92	11	89.4	3.96232	3.37806	6	0.7	0	1
000001||0001810117_0001	103.4	7.6	92	1.05	38.3	2.94	0.97916	255.635	18.5	13.6	271.691	65	147	40.4	24.6	1.6	16.9	8.6	3.8	22.9	18	3.36	108.5	274.3	2.14	4.39679	1.12735	2.64516	239.5	93.7	10.2	4.7	21.8	3.86	141.6	100	26.4	15.2	2.24	1.32	0.76	35.026	73.9	3.61	3.37806	15.7	1	0	0
000001||0001814407_0001	94	10.3	88	1.08	35.6	3.12	0.97916	255.635	17.2	13.9	271.691	64.1	101	41.6	22.5	1.8	9.7	3.4	1	18.1	63.8	8.54	206.2	460	2.36	4.39679	1.12735	2.64516	230.327	161.159	18.4261	8.7	57.2718	5.42	138.1	102.5	14.8	20.8	1.99	1.74	0.81	35.026	83.4	3.96232	3.37806	11.5	1.2	0	1
000001||0001815217_0001	90.2	9.2	76	1.2	55.8	5.52	0.97916	255.635	32.8	14.9	271.691	50.1	123	27.5	22.6	1.2	21.5	11.2	4.2	23.4	17.4	5.8	90.4	323.8	2.05035	4.39679	1.12735	2.64516	230.327	161.159	18.4261	12	57.2718	4.01	139.5	99.6	23.2523	14.9282	1.89	1.20338	0.888996	35.026	82.9	3.96232	3.37806	8.8	1.3	0	0
000001||0001819672_0001	92.4	11.3	33	2.41	124.7	1.98	0.97916	255.635	43.1	25.3	271.691	65	122	35.4	29.6	1.2	16.5	5.5	5	77.6	116.3	11.89	174.9	535.1	2.36	4.39679	1.12735	2.64516	694.2	1251	57	12.7	281.1	4.47	143.7	104.4	22.6	18	2.31	0.37	1.25	35.026	84.4	3.96232	3.37806	12	1.8	1	0
000001||0001821602_0001	92.7	9.21	110	0.95	41.4	6.97	0.97916	255.635	15.3	12.4	271.691	64.2	111	34	30.2	1.1	11	3.5	9.8	12	24.2	4.36	104.5	419.8	1.96	4.39679	1.12735	2.64516	155.7	419	24	5.8	50.4	4.03	139.9	102.8	22.4	14.7	2.29	0.87	0.75	35.026	67.3	3.96232	3.37806	13	1.1	1	0
000001||0001826915_0001	90.8	8.1	90	1.07	43	2.56	0.97916	255.635	16.3	13.6	271.691	60.5	125	33.9	26.6	1.3	8.8	4.6	2.4	10.1	11.8	6.74	140.1	414.8	2.1	4.39679	1.12735	2.64516	230.327	161.159	18.4261	4.3	57.2718	3.44	145.5	109.9	21.8	13.8	2.35	1.16	0.96	35.026	72.1	3.96232	3.37806	19.1	1.1	1	0
000001||0001833783_0001	85.6	9.6	81	1.15	41.7	5.9	3.37	255.635	14.7	14.4	271.691	67.8	118	34.8	33	1.1	11.9	4.2	1.4	10.4	15.5	5.21	77.6	307.3	2.16	4.39679	1.12735	2.64516	209.7	38	15	7.1	47.4	3.78	140.9	100.8	23.2	16.9	2.15	1.16	0.87	35.026	80.6	3.96232	3.37806	12.4	1.1	0	1
000001||0001835959_0001	94.1	9.09	112	0.94	38.1	2.43	0.97916	255.635	16.9	12.3	271.691	63.6	147	44	19.6	2.2	7.7	2.8	5.8	49.6	25.7	3.85	77.6	405.4	1.91	4.39679	1.12735	2.64516	338.4	215	16	8.3	45.8	3.25	142.7	107.1	18.6	17	2.06	0.78	0.8	35.026	71.9	3.96232	3.37806	22.2	2.6	1	0
000001||0001842217_0001	81.1	7.43	104	0.98	47.1	5.9	0.97916	255.635	18	12.9	271.691	63.1	101	31.5	31.6	1	7.4	4.1	2.8	33.6	26.6	2.79	50.2	209.5	2.2	4.39679	1.12735	2.64516	230.327	161.159	18.4261	4.6	57.2718	3.36	133.1	98.8	26.3	8	2.32	1.06	0.85	35.026	69.9	3.96232	3.37806	21.7	1.4	0	0
000001||0001847462_0001	100.6	8.7	124	0.89	33.4	2.38	0.97916	255.635	18.9	12	271.691	68.5	140	41.4	27.1	1.5	13.9	6.5	5	19	18.1	6.03	84.5	273.6	1.58	4.39679	1.12735	2.64516	173.4	40	15	3.6	39.2	3.83	140.9	99.1	25.1	16.7	2.3	1.19	0.87	35.026	48.3	4.93	3.2	39.5	3	1	0
000001||0001849358_0001	96	7.9	74	1.22	42.6	1.53	0.97916	255.635	31.6	15.2	271.691	64.7	130	37.2	27.5	1.4	2.4	1.1	7.9	147.9	73.5	2.5	85.8	287.2	2.05035	4.39679	1.12735	2.64516	213.2	32.7	16.5	5	12.2	4.18	146.3	98.3	26.1	21.9	2.42	1.28	0.81	35.026	65.4	3.96232	3.37806	19	1.4	0	0
000001||0001856377_0001	97.9	7.9	146	0.82	29.1	3	0.97916	255.635	17.2	11.3	271.691	56.6	106	33.3	23.3	1.4	4.1	1.9	8.2	27.1	30	6.3	61.5	293.9	2.05035	4.39679	1.12735	2.64516	230.327	161.159	18.4261	3.3	57.2718	3.99	140.5	97.2	23.2	20.1	2.46	1.04	0.72	35.026	69.3	3.96232	3.37806	20.6	1	1	0
000001||0001861906_0001	59.4	10.8	124	0.89	31.9	3.15	0.97916	255.635	17.7	12	271.691	69.1	69	44.9	24.2	1.9	6.5	3.9	3.5	26.4	20.4	3.62	54.3	240.9	2.24	4.39679	1.12735	2.64516	202.2	46.5	19	2.7	17.3	4.07	141.4	103.3	17.5	20.6	2.22	1.13	1.11	35.026	59.7	3.85	2.16	26.6	1.2	1	0
000001||0001881787_0001	94.2	9.2	81	1.15	30.8	3.83	0.97916	255.635	19	14.6	271.691	66.3	88	37.1	29.2	1.3	4.8	3	2.4	13.4	17.1	20.77	717.3	333.3	2.31	4.39679	1.12735	2.64516	230.327	161.159	18.4261	3.9	57.2718	5.025	136.5	112.95	12.3	11.25	1.965	1.975	0.75	35.026	64.9	3.96232	3.37806	25.8	1.6	0	0
000001||0001897836_0002	91.1	9.1	84.78	1.18	42.5	4.82	0.18	215.8	16.21	14.9	252.4	52.95	125	33.95	19	1.85	15.4	5.4	1.1	23.2	24.1	8.4	123	435.2	1.97	4.39679	1.12735	2.64516	235	93	9.5	7.4	40.6	4.5	138.9	103.5	19.9	15.5	2.11	1.38	0.9	8	75.9	2.89	0.842	12.7	1.2	1	0
000001||0001899008_0001	81.4	7.71	92	1.05	51.2	6.78	0.97916	255.635	16.5	13.6	271.691	68.8	97	28.8	40	0.7	3.8	1.7	5.6	13.6	13.2	5.38	178.2	556.5	2.65	4.39679	1.12735	2.64516	230.327	161.159	18.4261	4.2	57.2718	4.73	140.5	103.6	21.8	15.1	2.31	1.49	0.81	35.026	62.2	3.96232	3.37806	19.6	1.3	1	0
000001||0001900077_0001	84.9	8.6	85	1.1	36	6.69	0.97916	255.635	16.6	14.1	271.691	70.9	112	34.9	36	1	5	2.1	2.4	5.8	13.2	3.23	74.6	292.3	2.22	4.39679	1.12735	2.64516	230.327	161.159	18.4261	10.2	57.2718	3.66	139.2	98.2	20.9	20.1	2.15	1.31	0.88	35.026	86.4	3.96232	3.37806	8.7	1	0	1
000001||0001909906_0001	99.3	12.1	112	0.94	34.8	3.8	0.97916	255.635	16.9	12.5	271.691	69.7	115	42.8	26.9	1.6	12.9962	5.24285	7.34102	31.7229	34.3594	4.53	69.4	255.7	1.77	4.39679	1.12735	2.64516	198.6	95	22.1	3.4	14.9	3.53	140.3	103.8	21.8	14.7	2.29	0.9	0.89	35.026	57.2	3.79	8.74	31.8	1.9	1	0
000001||0001914368_0001	100.5	8.45	106	0.97	38.9	4.08	0.97916	255.635	15.8	12.8	271.691	64.1	163	38.7	25.4	1.5	47.2	14.6	7.9	40.1	27.9	3.84	72.4	378.3	2.05035	4.39679	1.12735	2.64516	177.6	77	8	7.7	21	3.79	139.5	100.8	23.2523	14.9282	2.17	1.20338	0.888996	35.026	74.1	3.96232	3.37806	18.5	1.9	0	0
000001||0001916141_0001	92.7	12.1	116	0.92	41.7	3.23	0.97916	255.635	17.9	12.3	271.691	66.9	136	43.4	23.5	1.8	21.7	8	0.9	20	15.3	5.68	70.5	260.2	1.95	4.39679	1.12735	2.64516	174.1	52.6	9.6	9.5	12.5	3.67	135.1	99	19.9	16.2	2.25	1.07	0.9	35.026	79.3	3.96232	3.37806	11.4	1.4	0	0
000001||0001916942_0001	90.6	8.3	85	1.1	42.9	7.49	3.24	255.635	17.3	14.1	271.691	62.8	125	26.1	36.7	0.7	10.3	3.5	2.8	20.4	25.3	6.58	68.7	246	1.99	4.39679	1.12735	2.64516	213.9	31	26	6.9	21.9	3.97	135.9	100.9	22.3	12.7	2.26	1.04	0.82	35.026	67.7	3.96232	3.37806	14.1	1.4	0	1
000001||0001926174_0001	98.6	7.5	107.275	1.00318	35.2322	3.78063	0.97916	255.635	18.7637	12.9397	271.691	63.3	129	33.3	30	1.1	11.4	6	11.3	16	14.6	3.95	87	239.5	2.05035	4.39679	1.12735	2.64516	230.327	161.159	18.4261	9.1	57.2718	3.77	140.7	97.6	26.4	16.7	2.17	0.97	0.95	35.026	79.9	3.96232	3.37806	10.6	1.2	0	0
000001||0001926645_0001	91.8767	9.28805	104	0.98	36	2.72	6.23	255.635	16.2	12.9	271.691	65.4481	120.357	38.5603	26.9915	1.48302	12.9962	5.24285	7.34102	31.7229	34.3594	6.99706	142.285	343.697	2.05035	4.39679	1.12735	2.64516	230.327	161.159	18.4261	4.85981	57.2718	3.94586	140.763	102.754	23.2523	14.9282	2.20659	1.20338	0.888996	35.026	65.3857	3.96232	3.37806	24.1527	1.57307	0	0
000001||0001933494_0001	86.2	8.45	74	1.22	47.2	1.68	0.97916	255.635	20.3	15.2	271.691	59.2	141	42.4	16.8	2.5	12.2	5.3	2	31.9	27.2	4.34	77.9	339	2.76	4.39679	1.12735	2.64516	264	417.3	28	11.6	59.3	4.75	139.7	101.6	18.7	19.4	2.04	1.24	0.86	35.026	86.1	3.96232	3.37806	7.7	1	0	0
000001||0001959294_0001	89.1	6.62	99	1.01	36.3	2.41	0.97916	255.635	20.9	13.2	271.691	64.7	127	42.7	22	1.9	27.4	14.3	4.5	13.5	16.9	3.93	108	353.5	2.05035	4.39679	1.12735	2.64516	141.7	510.9	20	3.5	265.8	3.17	140.6	106	23.3	16.5	2.25	0.96	0.77	35.026	50.1	3.96232	3.37806	31.2	2.2	0	0
000001||0001960314_0001	93.9	7.73	107.275	1.00318	35.2322	3.78063	0.97916	255.635	18.7637	12.9397	271.691	59.4	110	33.4	26	1.3	15.6	7.7	9.1	229.9	161.7	2.29	41.3	111.1	1.92	4.39679	1.12735	2.64516	230.327	161.159	18.4261	4.5	57.2718	3.89	138.3	102.7	23.1	12.5	2.19	1.1	0.88	35.026	69.3	3.96232	3.37806	19.9	1.3	0	0
000001||0001965950_0001	135.4	9.6	107.275	1.00318	35.2322	3.78063	0.97916	255.635	18.7637	12.9397	271.691	66.1	76	42.7	23.4	1.8	28.6	16.5	8.9	15.4	20.2	4.38	83.7	411.9	1.99	4.39679	1.12735	2.64516	230.327	161.159	18.4261	1.9	57.2718	3.83	135.3	100.1	23.6	11.6	1.94	1.35	1.02	35.026	74.8	2.91	3.37806	20.6	0.5	0	0
000001||0001966692_0001	92.9	7.9	103	0.99	42.7	2.9	0.97916	255.635	16.9	13	271.691	57	136	34.7	22.3	1.6	10.2	5.4	5.8	19.3	15.9	3.68	57.6	173.1	2.05035	4.39679	1.12735	2.64516	175.6	84.5	25	6.9	20.9	3.16	138.1	106.1	18.1	13.9	2.16	0.77	0.88	35.026	73.7	3.96232	3.37806	18.3	1.7	0	0
000001||0001967656_0001	89.9	8.8	116.3	0.93	26.4	2.57	0.21	336.9	17.07	12	302	70.9	130	43.7	27.2	1.6	6.4	2.4	3.3	11	12.5	6.88	68.7	289.2	2.46	4.39679	1.12735	2.64516	230.327	161.159	18.4261	11.2	57.2718	3.44	145.1	104.1	21.2	19.8	2.33	1.12	0.99	35.026	91.2	3.96232	3.37806	6.7	0.8	0	0
000001||0001969119_0001	101.9	10	72	1.24	44.9	2.4	0.97916	255.635	18.7	15.5	271.691	58.7	132	34.8	23.9	1.5	13.9	5.7	8.4	15.3	21.3	3.65	67.6	196.7	2.32	4.39679	1.12735	2.64516	198.9	95	31	2.5	26.5	3.68	140.1	103.8	26.6	9.7	2.25	1.05	0.94	35.026	56.9	4.03	3.37806	27.2	1.2	1	0
000001||0001969119_0002	98.1	10.1	35	1.96	40.3	1.31	0.97916	255.635	22.5	23.5	271.691	60.9	129	38	22.9	1.7	31.5	15.3	18.5	740	910.6	13.35	123	421.1	2.88	4.39679	1.12735	2.64516	726	317.5	25.9	6	353.2	3.61	134.1	93.7	20.7	19.7	2.07	1.61	0.8	35.026	83.4	2.22	3.37806	5.1	0.4	1	0
000001||0001969119_0003	98	10.5	78.74	1.18	42.7	2.41	2.38	222.3	19.36	14.9	219.8	60	145	36.8	23.2	1.6	20.2	10.2	6.6	105.2	43.38	5.71	77.2	278.4	0.28	4.39679	1.12735	2.64516	303.1	112.5	20.3	6.5	64	3.33	132.8	83	33.9	15.9	2.03	1.24	0.75	35.026	83.7	3.96232	3.37806	9.6	0.8	1	0
000001||0001969675_0001	99.7	10.58	107.275	1.00318	35.2322	3.78063	0.97916	255.635	18.7637	12.9397	271.691	52.5	122	31.3	21.2	1.5	19	8.6	2.9	37.3	16.6	5.54	91.5	376.3	2.07	4.39679	1.12735	2.64516	193.1	41	27	6.5	22.5	3.94586	140.763	102.754	23.2523	14.9282	2.20659	1.20338	0.888996	35.026	74.9	3.96232	3.37806	17.3	1.5	0	0
000001||0001975330_0001	92.4	11	107.275	1.00318	35.2322	3.78063	0.97916	255.635	18.7637	12.9397	271.691	58.8	115	36.3	22.5	1.6	16.9	7.2	1.7	10.1	17.7	5.86	54.9	225.7	2.15	4.39679	1.12735	2.64516	220	77	19	9.8	21.2	2.84	137.75	100.3	21.6	15.85	2.095	0.79	0.845	29	92.7	3.98	1.28	4.3	0.5	1	0
000001||0001979721_0001	91.2	8.73	99	1.01	31.9	7.96	0.97916	255.635	18.5	13	271.691	58.3	128	32.4	25.9	1.3	103.9	50.4	3.4	37.4	45.2	3.52	96	187.9	2.81	4.39679	1.12735	2.64516	230.327	161.159	18.4261	8.6	57.2718	3.89	137.8	92.6	22	23.2	2.13	1.16	0.97	35.026	81.7	3.96232	3.37806	13.2	1.4	0	0
000001||0001983381_0001	95.5	7.3	107.275	1.00318	35.2322	3.78063	0.97916	255.635	18.7637	12.9397	271.691	66.7	136	31.8	34.9	0.9	17.8	9	6.3	151.5	52.6	6.36	92.3	270.4	3.02	4.39679	1.12735	2.64516	230.327	161.159	18.4261	5.6	57.2718	4.59	138.8	106.5	23.2523	14.9282	2.29	1.20338	0.888996	35.026	80	3.96232	3.37806	9.4	0.6	0	0
000001||0002006494_0001	102.8	9.8	108	0.96	36.1	5.54	0.97916	255.635	16.8	12.7	271.691	59.8	148	34.5	25.3	1.4	16.3	4.3	6.3	15.6	23.3	9.03	79.6	235.1	2.37	4.39679	1.12735	2.64516	230.327	161.159	18.4261	7.4	57.2718	3.98	139	101.2	23.2523	14.9282	2.24	1.20338	0.888996	35.026	79.7	3.96232	3.37806	10.7	1	0	0
000001||0002012902_0001	100	7.2	103.75	1.05	31.8	1.37	0.92	167.6	18.75	13.4	267.9	59.7	68	39.1	20.6	1.9	4.8	2.4	0.6	10.1	17.7	14.61	1042.8	317.7	1.83	4.39679	1.12735	2.64516	223	102	5	6.6	180.6	5.85	137	97.4	26.6	15.1	2.31	1.2	0.72	35.026	87.9	3.96232	3.37806	7.1	0.5	0	0
000001||0002015357_0001	94.3	10.8	91.62	1	38.8	6.13	0.97916	255.635	15.1	12.72	271.691	58.8	111	33.7	25.1	1.3	19.3	8.7	4.6	9.1	14.7	5.75	90.2	179.3	2.03	4.39679	1.12735	2.64516	230.327	161.159	18.4261	4.9	57.2718	3.87	137.3	98.8	24.6	13.9	2.2	1.07	0.87	35.026	75.1	3.96232	3.37806	11.4	0.7	0	0
000001||0002019111_0001	91.8767	9.28805	76	1.2	39	2.93	0.97916	255.635	16.8	15.1	271.691	65.4481	120.357	38.5603	26.9915	1.48302	12.9962	5.24285	7.34102	31.7229	34.3594	6.99706	142.285	343.697	2.05035	4.39679	1.12735	2.64516	230.327	161.159	18.4261	4.85981	57.2718	3.94586	140.763	102.754	23.2523	14.9282	2.20659	1.20338	0.888996	35.026	65.3857	3.96232	3.37806	24.1527	1.57307	0	0
000001||0002024200_0001	91.8767	9.28805	104	0.98	35.7	5.66	0.97916	255.635	18.3	12.9	271.691	65.6	120.357	31.5	34.1	0.9	29.1	10.6	1.5	170.8	112.6	6.55	59.9	272.6	2.05035	4.39679	1.12735	2.64516	230.327	161.159	18.4261	4.85981	57.2718	4.08	135.8	94.8	23.5	17.5	2.17	1.16	0.95	35.026	65.3857	3.96232	3.37806	24.1527	1.57307	0	0
000001||0002041601_0001	94.1	8.6	76	1.22	40	2.3	5.21	216	16.5	15.5	232.7	67.6	128	42.6	25	1.7	22.3	8.1	1	28.5	17.7	11.11	126	356.4	2.41	4.39679	1.12735	2.64516	230.327	161.159	18.4261	10.5	57.2718	2.98	140.8	101.6	23.9	15.3	2.22	0.99	0.94	35.026	74.9	3.96232	3.37806	13.6	1.9	0	0
000001||0002041686_0001	93.6	7.42	69.01	1.16	33.8	6.74	0.97916	255.635	18.09	14.82	271.691	54	67	22.8	31.2	0.7	10.5	5.8	1.2	46.9	62.7	17.36	243.8	222.7	1.17	4.39679	1.12735	2.64516	195.6	186	8	10	156.8	3.85	135.7	103.2	17.5	15.6	1.77	0.715	0.615	35.026	85.7	3.96232	3.37806	8.8	1	0	0
000001||0002049983_0001	59	8.96	80.35	1.06	32	3.45	0.97916	255.635	15.33	13.63	271.691	68	79	34.1	33.9	1	10.9	5.6	9	14.1	18.9	3.39	60.1	202.1	2.05035	4.39679	1.12735	2.64516	193.1	29.7	8	6.4	14	3.76	137.9	105.2	19.9	12.8	2.13	1.05	1.04	35.026	77.4	3.96232	3.37806	16.4	1.4	0	0
000001||0002050590_0001	102.3	8.4	79.44	1.06	34.6	4.3	2.53	255.635	14.99	13.72	271.691	63.3	133	33.9	29.4	1.2	16.6	4.4	4.8	21.1	22.7	4.23	71.7	292.1	2.05035	4.39679	1.12735	2.64516	256.8	105	28	7.9	29.9	3.19	133.9	97.5	23.1	13.3	1.97	0.57	0.85	35.026	76.2	3.96232	3.37806	14.1	1.5	0	0
000001||0002052880_0001	97.6	8.9	83.22	1.03	32.7	2.9	0.97916	255.635	15.77	13.36	271.691	63.5	148	38.9	24.6	1.6	13.3	4.3	1.3	23.1	23.9	7.39	101.8	427.8	2.15	4.39679	1.12735	2.64516	230.327	161.159	18.4261	13.6	57.2718	4.03	138.3	97.3	20.4	20.6	2.3	1.98	0.77	35.026	91.9	3.96232	3.37806	4	0.6	0	0
000001||0002054615_0001	98.6	8.9	94.43	0.95	34.8	5.65	0.97916	255.635	15.22	12.45	271.691	66.6	117	33.9	32.7	1	15.1	7	9.9	11.2	13.4	3.62	70.5	246.7	1.86	4.39679	1.12735	2.64516	182.6	56.4	17	7.2	15.7	4.02	137.5	101	23.2523	14.9282	2.11	1.20338	0.888996	35.026	75.2	3.96232	3.37806	18.1	1.7	0	0
000001||0002055049_0001	89.1	9.8	101.26	0.91	31.9	4.88	0.97916	255.635	14.33	11.99	271.691	79.4	135	43.9	35.5	1.2	12.9	4.8	6.7	15	18.2	5.59	74.8	487.8	1.83	4.39679	1.12735	2.64516	190.8	54.1	13.7	3	12.5	3.7	141.6	102.7	23.4	15.5	2.31	0.95	0.77	35.026	54.6	3.57	3.37806	36.2	2	0	1
000001||0002058582_0001	89.7	10	109.78	0.98	33.7	4.44	0.32	218	19.19	12.6	319.2	65	124	40.5	24.5	1.7	13.6	3.9	5.4	31.2	17.8	3.41	89	422	2.24	4.39679	1.12735	2.64516	230.327	161.159	18.4261	3.3	57.2718	3.81	143.1	104.7	23.4	15	2.32	1.46	0.87	35.026	64.8	3.96232	3.37806	22.3	1.1	0	0
000001||0002065168_0001	90.2	10.2	107.275	1.00318	35.2322	3.78063	0.97916	255.635	18.7637	12.9397	271.691	65.4481	140	38.5603	26.9915	1.48302	12.9962	5.24285	7.34102	31.7229	34.3594	7.8	173.5	545.5	2.05035	4.39679	1.12735	2.64516	471.9	798.6	81	9	65.6	3.47	136.9	100.3	22	14.6	2.18	0.94	0.86	35.026	83.1	3.05	3.37806	8.9	1	1	0
000001||0002067371_0001	94.1	8	21.95	3.08	43.2	1.42	0.97916	255.635	120	34.81	271.691	75.3	136	43.5	31.8	1.4	9.3	2.6	0.3	33.2	24	3.94	90	529.1	1.87	4.39679	1.12735	2.64516	223.4	107.3	11	19.4	45.3	3.31	140.9	101.7	21.9	17.3	2.24	1.17	0.8	35.026	91.2	3.96232	3.37806	5.2	1.1	0	0
000001||0002069460_0001	90.7	7.9	114.5	0.85	30.6	3.32	0.97916	255.635	14.22	11.26	271.691	69	136	41.9	27.1	1.5	4.1	1.7	71.8	39.4	19.3	4	68.8	482.2	2.4	4.39679	1.12735	2.64516	131.7	77	27	8.2	20.4	3.4	138.9	97.1	22.9	18.9	2.41	1.22	0.84	35.026	64.2	3.96232	3.37806	27.5	3.5	1	0
000001||0002073505_0001	97.4	9.8	107.275	1.00318	35.2322	3.78063	0.97916	255.635	18.7637	12.9397	271.691	61.5	165	45.9	15.6	2.9	4.2	1.3	17.2	42.3	33.1	2.71	96.7	383.9	2.48	4.39679	1.12735	2.64516	128.6	81.4	12	4.8	61.9	3.73	139.7	100.1	25.2	14.4	2.47	1.64	0.81	35.026	58.9	5.42	1.03	32.2	2.6	1	0
000001||0002076197_0001	99.6	10.8	90.76	0.98	32.9	3.5	0.97916	255.635	14.88	12.72	271.691	53.8	157	34	19.8	1.7	7.1	5.2	13.8	20.3	21.7	4.14	84.1	226.7	2.04	4.39679	1.12735	2.64516	113.1	64	8	3	25.2	3.04	137.3	110.2	21.9	5.2	1.95	0.9	0.74	35.026	62.9	5.4	2.06	27.9	1.3	0	0
000001||0002076538_0001	94.8	9.4	77.68	1.08	33.9	4.16	0.97916	255.635	12.56	13.91	271.691	61.1	113	32.8	28.3	1.2	39.4	22.1	3.4	18.4	12.4	6.43	70.5	235.1	2.05035	4.39679	1.12735	2.64516	144.9	27.8	14	9.1	18.8	3.21	137.1	102.1	23.1	11.9	1.97	0.57	0.78	26	85	3.96232	3.37806	4.5	0.5	0	1
000001||0002076727_0001	98.8	9.3	88.47	0.99	41.3	5.29	0.97916	255.635	15.66	12.9	271.691	58	140	33	25	1.3	22.1	8.4	38.7	26.1	16.7	9.35	176.1	460	2.47	4.39679	1.12735	2.64516	231.4	67	31	9.4	57	3.05	139.6	96.4	19.3	40.2	2.14	3.46	1.75	35.026	68.8	3.96232	3.37806	17.5	2.4	0	0
000001||0002077097_0001	95.1	9.8	72.83	1.13	180	2.62	0.97916	255.635	120	14.45	271.691	63.5	133	38.5	25	1.5	23.6	6.6	3	34.5	25.6	6.8	140.6	428.1	2.05035	4.39679	1.12735	2.64516	230.327	161.159	18.4261	9.7	57.2718	3.69	139.8	102.8	23.2523	14.9282	2.06	1.20338	0.888996	35.026	85.2	3.96232	3.37806	6.7	0.8	0	0
000001||0002080832_0001	88.1	8.3	103	0.96	33	2	0.97916	255.635	18.3	13	271.691	61	115	41	20	2	10.9	3	2.8	12.5	17.1	3.63	51.8	181.6	2.17	4.39679	1.12735	2.64516	180	91.1	14.1	2.4	16.6	3.58	139.2	98.7	22.3	18.2	2.05	0.92	0.83	35.026	69.1	2.84	3.37806	23.4	0.8	1	0
000001||0002085556_0001	98.5	9.25	94.43	0.95	40.8	5.65	0.97916	255.635	15.66	12.45	271.691	58.8	137	33.7	25.1	1.3	18.9	6.4	13.6	11	8.1	4.86	89.6	329.8	2.45	4.39679	1.12735	2.64516	230.327	161.159	18.4261	6.4	57.2718	2.81	131.9	93.9	28.5	9.5	2.18	1.01	0.75	35.026	70.7	3.96232	3.37806	25.8	2.3	0	0
000001||0002087005_0001	91.8767	9.28805	77.68	1.08	34.8	4.45	0.39	255.635	18.53	13.91	271.691	61.6	120.357	30.5	31.1	1	7.7	3.5	4.1	45.4	89.3	20.05	154.1	692.1	2.29	4.39679	1.12735	2.64516	609.6	194.9	25	4.85981	131.7	4.68	137.7	106.1	21.5	10.1	2.24	1.73	1.05	35.026	65.3857	3.96232	3.37806	24.1527	1.57307	0	0
000001||0002095066_0001	95.1	6.91	69.23	1.17	35.2	6.22	0.97916	255.635	19.3	14.91	271.691	53.1	89	21	32.1	0.7	19.2	7.9	11.4	18.3	29.8	10.46	152	414.6	3.06	4.39679	1.12735	2.64516	278.4	67.7	16	5.2	42.7	3.09	144	102.3	26.3	15.4	1.83	0.9	0.98	35.026	66.9	3.96232	3.37806	23.8	1.9	1	0
000001||0002097900_0001	93.4	11	70.63	1.15	31.5	2.23	0.97916	255.635	15.1	14.73	271.691	65.5	112	37.8	27.7	1.4	15.6	6.5	6.3	29.2	99	7.23	121.1	335	2.11	4.39679	1.12735	2.64516	230.327	161.159	18.4261	8.9	57.2718	3.73	137.1	99.1	26.2	11.8	2.04	1.01	0.84	35.026	78.4	3.96232	3.37806	7.8	0.9	0	0
000001||0002100865_0001	100	8.3	107.275	1.00318	35.2322	3.78063	0.97916	255.635	18.7637	12.9397	271.691	58.9	64	31.6	27.3	1.2	8.9	3.7	0.3	18.6	24.4	3.15	102	135.6	2.42	4.39679	1.12735	2.64516	175.7	367.6	12	3.7	84.5	2.86	130.3	92	24.1	14.2	1.66	0.79	0.76	4	69.7	3.96232	3.37806	18.9	1	0	0
000001||0002106469_0001	85.6	7.88	94.43	0.95	28.7	5.65	0.97916	255.635	16.98	12.45	271.691	64.1	107	29.2	34.9	0.8	5.1	1.6	3.9	32.8	17.4	3.07	70.1	312	2.05035	4.39679	1.12735	2.64516	230.327	161.159	18.4261	4.5	57.2718	3.6	142.5	100.8	25.7	16	2.1	1.18	0.9	35.026	61.1	3.96232	3.37806	32	2.4	0	0
000001||0002106932_0001	94.4	9.6	86.29	1.01	25.1	3.21	0.97916	255.635	14.44	13.09	271.691	50.9	83	30.2	20.7	1.5	3.9	1.3	7.9	65.4	112.1	7.9	132.8	104.8	3	4.39679	1.12735	2.64516	230.327	161.159	18.4261	17.1	57.2718	3.81	143.5	104.8	23.3	15.4	2.09	0.76	0.81	35.026	92.1	3.96232	3.37806	4	0.7	0	0
000001||0002108640_0001	93.9	9.8	87.37	1	35.6	4.7	0.97916	255.635	16.87	12.99	271.691	63.3	109	30.7	32.6	0.9	12.6	5.1	9.5	36.6	52.3	14.37	154.2	306.6	2.35	4.39679	1.12735	2.64516	254	148.1	10	9	62.9	3.88	127.6	86.9	22.2	16.6	2.17	1.54	0.91	35.026	84.4	3.96232	3.37806	5.4	0.6	0	0
000001||0002120772_0001	94	10.6	107.275	1.00318	35.2322	3.78063	0.97916	255.635	18.7637	12.9397	271.691	65.4481	141	38.5603	26.9915	1.48302	12.9962	5.24285	7.34102	31.7229	34.3594	6.99706	142.285	343.697	2.05035	4.39679	1.12735	2.64516	230.327	161.159	18.4261	10.2	57.2718	3.94586	140.763	102.754	23.2523	14.9282	2.20659	1.20338	0.888996	35.026	77.2	3.96232	3.37806	8.2	1.1	1	0
000001||0002122889_0001	98.3	9.4	90.76	0.98	31.7	4.1	0.97916	255.635	13.23	12.72	271.691	60.9	130	37.7	23.2	1.6	27.7	8.7	10	17.9	15.7	5.49	85.6	254.3	2.1	4.39679	1.12735	2.64516	230.327	161.159	18.4261	6.2	57.2718	3.45	139.4	103.4	25.2	10.8	2.26	1.11	0.86	35.026	78.9	3.96232	3.37806	9.3	0.7	0	0
000001||0002126259_0001	92.1	8.5	95.72	0.94	39.2	8.75	0.97916	255.635	14.22	12.35	271.691	62.7	118	28	34.7	0.8	7.9	2.2	2.7	36.9	21.6	6.8	97.1	233.3	2.35	4.39679	1.12735	2.64516	230.327	161.159	18.4261	5.5	57.2718	3.9	136.5	99.6	22.3	14.6	2.09	1.15	0.99	35.026	65.2	3.96232	3.37806	23.2	2	0	0
000001||0002131958_0001	87.4	7.86	116.4	0.84	31.8	5.65	0.97916	255.635	13.12	11.17	271.691	70	124	38.9	31.1	1.3	14.5	2.2	1.5	21.5	39.4	4.5	64.4	306.9	2.08	4.39679	1.12735	2.64516	230.327	161.159	18.4261	12.5	57.2718	3.43	141.5	103.7	21.6	16.2	2.21	0.92	1.04	35.026	79.2	3.96232	3.37806	17.7	2.8	0	0
000001||0002132191_0001	94.3	8.5	93.18	0.96	29.4	3.91	0.97916	255.635	17.65	12.54	271.691	69.4	138	43.8	25.6	1.7	3.2	1.1	25.3	19	21.3	5.79	84.6	296.3	1.9	4.39679	1.12735	2.64516	240.3	92.4	26.5	3.8	15.9	4.1	143.1	99.4	26.2	17.5	2.23	0.98	1.2	35.026	65.6	3.75	3.79	25.3	1.4	1	0
000001||0002137716_0001	94.5	8.6	94.43	0.95	28.7	3.5	1.31	255.635	15.33	12.45	271.691	63.8	137	34.7	29.1	1.2	5.5	2.2	2	16.9	25	7.03	114.5	410.7	2.89	4.39679	1.12735	2.64516	230.327	161.159	18.4261	16.4	57.2718	4.27	138.6	101.3	19.3	18	2.27	1.47	0.72	35.026	92	3.96232	3.37806	4.5	0.8	0	0
000001||0002137716_0002	89.5	11.5	117.5	0.96	35.2	4.19	0.97916	255.635	17.75	12.3	271.691	62.4	120	40	22.4	1.8	8.6	3.9	3	26.5	18.6	6.27	136.4	444	0.21	4.39679	1.12735	2.64516	125.6	70.6	6.3	5.4	55.2	4.3	143.2	105	23.8	14.4	2.08	0.95	0.91	35.026	63.8	4.99	3.37806	23.5	2	0	0
000001||0002139059_0001	97.2	6.8	89.6	0.98	41.9	4.88	0.97916	255.635	16.32	12.81	271.691	47.6	106	25.7	21.9	1.2	5.7	1.1	4.7	13.7	19.7	10.35	193.8	232.7	2.05035	4.39679	1.12735	2.64516	230.327	161.159	18.4261	3.9	57.2718	3.47	137.5	103.1	24.6	9.8	2.01	1.17	0.82	22	69.2	3.96232	3.37806	20.4	1.1	0	0
000001||0002145550_0001	85.2	9.2	107.275	1.00318	35.2322	3.78063	0.97916	255.635	18.7637	12.9397	271.691	68.2	172	39.5	28.7	1.4	21.5	6.8	13.2	36.4	56.62	11.21	150.1	617.1	0.28	4.39679	1.12735	2.64516	230.327	161.159	18.4261	9.5	57.2718	1.98	120	69.3	36.2	14.5	2.1	1.17	1.02	35.026	83.2	3.96232	3.37806	11.4	1.3	0	0
000001||0002151304_0001	94.2	7.9	73.6	1.12	31.3	3.8	0.97916	255.635	14.88	14.36	271.691	48.8	44	29	19.8	1.5	5.7	3.6	9.1	20.5	25.7	11.12	658.7	208.2	2.05035	4.39679	1.12735	2.64516	230.327	161.159	18.4261	5.7	57.2718	3.67	138.9	97.3	14.5	27.1	1.85	1.5	0.76	35.026	80.9	3.96232	3.37806	8.6	0.6	0	0
000001||0002151304_0002	91	8.5	24.29	2.42	82.7	5.08	1.215	255.635	19.9	28.4	271.691	65.5	79	33	32.5	1	5.4	3.1	6.7	1.6	10	31.2	1278	625	4.28	4.39679	1.12735	2.64516	243	55.7	9.2	13.5	155.1	4.91	128.4	87.5	13	27.9	1.61	2.77	0.82	35.026	92.5	3.96232	3.37806	3.1	0.5	0	0
000001||0002151354_0001	91.7	8.19	107.275	1.00318	35.2322	3.78063	0.97916	255.635	18.7637	12.9397	271.691	65.4481	90	38.5603	26.9915	1.48302	12.9962	5.24285	7.34102	31.7229	34.3594	6.99706	142.285	343.697	2.05035	4.39679	1.12735	2.64516	249.2	59.5	16	8.3	10.9	3.94586	140.763	102.754	23.2523	14.9282	2.20659	1.20338	0.888996	35.026	62.8	3.96232	3.37806	26.9	3.5	0	0
000001||0002158152_0001	94.9	12.2	74.38	1.11	40.2	4.53	0.97916	255.635	15.1	14.27	271.691	56.8	105	32.2	24.6	1.3	7.8	2.6	12	32.1	23	4.94	131	354.2	2.3	4.39679	1.12735	2.64516	230.327	161.159	18.4261	4.5	57.2718	4.18	135.1	98.2	22	14.9	1.86	1.34	0.81	35.026	75.5	3.96232	3.37806	12	0.7	0	0
000001||0002158625_0001	94	9.3	80.35	1.06	32.3	3.21	0.97916	255.635	14.99	13.63	271.691	63.4	103	38.4	25	1.5	11.6	3	2.3	31	36.8	8.06	74.9	309.9	2.05035	4.39679	1.12735	2.64516	225.7	48	9	10	50.4	3.54	138.7	94.1	23.2523	14.9282	2.09	1.20338	0.888996	35.026	82.2	3.96232	3.37806	8	1	0	0
000001||0002158735_0001	102.7	9.5	87.37	1	31.4	4.3	0.97916	255.635	14.33	12.99	271.691	59.5	131	35.1	24.4	1.4	19.2	4.9	10	15.5	17	4.51	62.3	180.7	2.12	4.39679	1.12735	2.64516	230.327	161.159	18.4261	9	57.2718	3.65	136.4	101.4	21.7	13.3	2.15	0.59	0.78	35.026	75.1	3.96232	3.37806	11.7	1.4	0	0
000001||0002158735_0002	96.2	7.3	110.94	1.03	38.4	5.17	1.92	255.635	17.4	13.1	271.691	70.8	109	34	36.8	0.9	8.2	2.4	3.6	42.2	30.1	3.5	68	187	2.15	4.39679	1.12735	2.64516	187	19.6	5.5	5.3	20.8	3.52	133.9	93.6	24	16.3	2.09	1.02	0.84	42	71.6	3.96232	3.37806	13.9	1	0	0
000001||0002158735_0003	97.1	8.4	96.74	1.08	33.7	2.48	2.02	213.3	17.76	13.8	245.1	66.4	136	42.5	23.9	1.8	14.7	4.5	4	15.9	20.8	5.55	102	394.9	2.42	4.39679	1.12735	2.64516	230.327	161.159	18.4261	3.3	57.2718	3.86	142.8	106.1	25.2	11.5	2.27	0.96	0.94	35.026	56.5	3.96232	3.37806	30.3	1.7	0	0
000001||0002158881_0001	95.9	10	86.29	1.01	30.3	5.78	0.97916	255.635	15.77	13.09	271.691	61.4	126	32.2	29.2	1.1	5.6	2.4	13.8	11.1	18.8	6.22	98.8	207.4	2.37	4.39679	1.12735	2.64516	149.4	63.7	14	11.5	50.6	3.56	133.3	99	18.5	15.8	2.1	0.83	0.72	35.026	86	3.96232	3.37806	5.7	0.8	0	0
000001||0002164598_0001	93.5	12.1	82.24	1.04	34.8	4.04	0.97916	255.635	16.54	13.45	271.691	64.8	128	35.6	29.2	1.2	14.2	6.5	16	56.1	322.1	6.9	86	427.3	2.84	4.39679	1.12735	2.64516	287.7	1667	215	10.7	393.6	3.71	140.1	100.5	19.1	20.5	2.09	1.1	0.89	35.026	89.8	2.77	3.37806	7.7	0.9	1	0
000001||0002166351_0001	86.4	11.7	104.27	0.9	28.8	3.86	0.97916	255.635	14.11	11.81	271.691	65.5	109	35.5	30	1.2	16.2	3	3	46.1	33.6	5.07	46	288.3	2.38	4.39679	1.12735	2.64516	257.8	94.4	16	6.7	26.8	3.11	142.8	103.7	21.4	17.7	2.09	0.92	0.67	35.026	79.5	3.96232	3.37806	12.7	1.1	0	0
000001||0002166870_0001	91.9	7.94	93.18	0.96	28.1	3.75	0.97916	255.635	15.33	12.54	271.691	59.5	123	32.3	27.2	1.2	6.5	3.5	2.5	18.7	15	8.49	84.2	454.3	2.05035	4.39679	1.12735	2.64516	138.4	212	20	6.3	82.6	3.73	146.6	112.1	22.2	12.3	2.12	0.85	0.89	35.026	61.3	3.96232	3.37806	26.5	2.7	0	0
000001||0002176109_0001	94.3	8.5	89.6	0.98	33.1	4.79	0.93	255.635	15.99	12.81	271.691	61.8	152	32.6	29.2	1.1	11.5	5	9.1	18.9	22.4	7.57	112.5	294.4	2.1	4.39679	1.12735	2.64516	220.1	82.3	12	4.6	47.3	3.94	134	99.7	23.2523	14.9282	2.23	1.20338	0.888996	10	75.1	3.96232	3.37806	12.3	0.8	1	0
000001||0002179394_0001	89.1	8.5	80.35	1.06	40	6.07	0.97916	255.635	14.22	13.63	271.691	68	145	36.2	31.8	1.1	16.5	4.6	1.2	12.4	17.8	4.39	77.4	314.6	2.57	4.39679	1.12735	2.64516	230.327	161.159	18.4261	7.3	57.2718	2.85	136.6	97.3	28.8	10.5	2.04	0.94	1.01	35.026	74.7	4.19	1.18	13.7	1.3	0	0
000001||0002181249_0001	97	7.2	113.04	0.96	28.2	3.13	0.97916	255.635	18.65	12.3	271.691	65.2	128	40.6	24.6	1.7	18.3	4.7	7.6	11.4	19.6	4	75.4	373	2.29	4.39679	1.12735	2.64516	217	60.2	9.1	3.9	31.3	3.21	140.3	99.4	26	14.9	2.19	1.2	0.84	35.026	65.1	3.83	5.01	26.3	1.6	1	0
000001||0002182213_0001	80.3	8.59	61.35	1.28	40.5	4.53	0.97916	255.635	18.97	16.1	271.691	62.5	106	22.6	39.9	0.6	11	2.9	2.2	29.6	35.2	4.3	56.4	218.8	2.05035	4.39679	1.12735	2.64516	230.327	161.159	18.4261	3.7	57.2718	3.77	130.2	91.9	25	13.3	1.88	1.13	0.82	35.026	70.3	3.96232	3.37806	21.5	1.1	0	0
000001||0002187184_0001	103.2	7.9	105.85	0.89	27.5	2.67	0.97916	255.635	14.11	11.72	271.691	69.3	121	46.4	22.9	2	18.9	7.8	4.7	37.2	67	3.26	44.7	314.5	2.05	4.39679	1.12735	2.64516	230.327	161.159	18.4261	7.4	57.2718	3.44	134.2	92.1	27.3	14.8	2.1	1.6	0.44	35.026	87.6	3.96232	3.37806	4.5	0.4	0	0
000001||0002187603_0001	92	11.7	90.76	0.98	27.9	2.57	1.84	255.635	16.54	12.72	271.691	57.1	102	34.2	22.9	1.5	13.5	6	0.8	22.7	21.9	11.29	106.5	383.3	2.05035	4.39679	1.12735	2.64516	269.5	54.4	12	16.5	53.3	2.38	141.3	107.4	26.2	22	2.06	2.23	1.42	35.026	92.9	3.96232	3.37806	5.9	1.1	0	0
000001||0002187621_0001	96.4	10.1	97.05	0.94	29.6	3.13	1.14	255.635	14.99	12.26	271.691	63.5	126	41.3	22.2	1.9	24.7	10	8.7	39.6	30.2	6.39	87.8	536.1	2	4.39679	1.12735	2.64516	168.3	179	11	9.8	64.1	3.81	137.1	100.3	17.2	19.6	2.31	1.33	0.94	35.026	71.8	3.96232	3.37806	18.4	2.5	0	0
000001||0002190695_0001	90.6	13.9	88.47	0.99	34.7	5.92	0.97916	255.635	12.9	12.9	271.691	67.5	139	38.6	28.9	1.3	16.4	4.1	1.3	19.4	13.5	6.54	47.2	235.4	1.77	4.39679	1.12735	2.64516	162.1	68.8	17	9	25.5	3.98	149.9	105.5	18.5	25.9	2.09	0.96	1.1	35.026	80.2	3.96232	3.37806	12.7	1.4	1	0
000001||0002193513_0001	97.7	10.5	57.81	1.34	37.3	3.41	0.97916	255.635	14.55	16.74	271.691	54.4	133	31.7	22.7	1.4	15.5	4.7	4.6	43.5	33.5	8.3	90.4	303.1	2.05035	4.39679	1.12735	2.64516	230.327	161.159	18.4261	7.5	57.2718	3.74	133.5	102.2	22.5	8.8	2.04	0.68	0.79	28	78	3.96232	3.37806	9.7	0.9	0	0
000001||0002194434_0001	91.1	9	82.24	1.04	37.1	6.74	0.97916	255.635	13.89	13.45	271.691	57.8	61	29.3	28.5	1	18.9	7.6	3.4	21.9	32.8	6.13	86.9	432	2.05035	4.39679	1.12735	2.64516	1951.6	263.8	31	6.2	318.1	3.35	134.1	97.7	20.2	21.5	1.91	1.55	0.73	35.026	79.8	3.96232	3.37806	8.4	0.7	0	0
000001||0002195213_0001	100.25	7.625	90.215	0.99	109.7	5.925	2	255.635	67.995	12.905	271.691	51.3	69.5	27.95	23.35	1.2	14.4	6.6	18.65	103.1	63.4	7.54	76.8	341.8	1.81	4.39679	1.12735	2.64516	153.4	19	12.5	6.9	37.4	4.26	133.2	95.5	25.9	11.8	1.92	1.47	0.99	35.026	69.55	3.96232	3.37806	18.8	1.5	0	0
000001||0002195483_0001	91.8	9.3	76.83	1.09	43	6.74	0.97916	255.635	16.21	14	271.691	66.3	128	32.3	34	0.9	9.8	3.6	2.3	12.5	50.3	10.15	55.8	233.6	2.05035	4.39679	1.12735	2.64516	230.327	161.159	18.4261	8.1	57.2718	4.53	136.2	94.2	27.2	14.8	2.16	1.33	0.98	35.026	77.4	3.96232	3.37806	6.2	0.6	1	0
000001||0002196650_0001	98.4	8.4	97.05	0.94	36.6	5.65	0.97916	255.635	14.77	12.26	271.691	52.5	75	22.8	29.7	0.8	3.2	2	18.5	16	17.5	4.11	48.8	145.3	1.73	4.39679	1.12735	2.64516	230.327	161.159	18.4261	6.4	57.2718	2.82	137.5	100.9	23.2	13.4	1.95	1.19	0.93	35.026	78.6	3.96232	3.37806	14	1.2	0	0
000001||0002197526_0001	92.2	9.1	118.75	0.95	30	3.51	0.97916	255.635	18.92	12.2	271.691	66.2	129	40.5	25.7	1.6	8.6	3.4	3.8	20	22.5	5.19	81	279.7	2.05035	4.39679	1.12735	2.64516	230.327	161.159	18.4261	4.6	57.2718	4.39	139.1	100.5	23.8	14.8	2.25	1.31	0.89	35.026	54.4	3.96232	3.37806	19	1.6	0	0
000001||0002198929_0001	97.2	8.61	74.38	1.11	45	5.92	0.97916	255.635	14.55	14.27	271.691	64.8	112	30.2	34.6	0.9	33.9	18.3	12.5	22	27.1	6.62	63.8	248.8	1.83	4.39679	1.12735	2.64516	230.327	161.159	18.4261	7.9	57.2718	3.77	135.1	94.6	25	15.5	2.09	1.08	0.9	35.026	78.9	3.96232	3.37806	14.2	1.4	0	0
000001||0002202333_0001	88.1	11.7	105.85	0.89	29.2	2.73	0.97916	255.635	14.33	11.72	271.691	74	123	46.8	27.2	1.7	7.9	2	2.3	18.5	18.2	3.21	43.9	260.2	3.31	4.39679	1.12735	2.64516	189.1	64.8	15.5	4.6	7.1	3.6	136.8	96.4	19.7	20.7	2.32	0.93	0.76	35.026	65.8	3.88	1.09	28.3	2	1	0
000001||0002202514_0001	90.3	11.9	91.95	0.97	37.3	3.13	1.06	255.635	14.11	12.63	271.691	68.5	120	43.6	24.9	1.8	16.6	5.5	10.8	13	20.1	5.39	77.3	459.3	2.21	4.39679	1.12735	2.64516	263.5	59.9	22	1.9	47.5	3.4	142	101.3	25.2	15.5	2.3	0.97	0.9	7	61.8	3.07	3.37806	27.5	0.9	1	0
000001||0002204073_0001	95.4	8.92	118.37	0.83	32.6	2.9	0.97916	255.635	14.55	11.08	271.691	57	88	32.9	24.1	1.4	11.2	3.2	33.4	57.9	60	3.65	93.4	431.6	2.55	4.39679	1.12735	2.64516	230.327	161.159	18.4261	3.3	57.2718	2.87	141.9	103.4	25.6	12.9	2.01	1.1	1.02	2	64.3	2.89	3.37806	22	1.1	0	1
000001||0002215050_0001	94.3	9.7	76.83	1.09	30.6	3.03	0.97916	255.635	13.67	14	271.691	62.3	125	35.6	26.7	1.3	16.3	6	0.9	39.4	46.3	10.25	117.8	423.1	2.02	4.39679	1.12735	2.64516	230.327	161.159	18.4261	8.5	57.2718	3.23	137.9	106.1	19.2	12.6	2.08	1.11	0.88	35.026	86.1	3.96232	3.37806	7.5	0.7	0	0
000001||0002217364_0001	94.4	7.9	90.76	0.98	36.2	6.74	0.97916	255.635	15.99	12.72	271.691	68.2	135	31.4	36.8	0.9	25.4	11.2	5.9	130.4	75	6.61	61	312.4	2.31	4.39679	1.12735	2.64516	230.327	161.159	18.4261	9.9	57.2718	4.82	136.3	98	23.4	14.9	2.04	1.14	1.09	35.026	76.3	3.96232	3.37806	9.5	1.2	0	0
000001||0002219493_0001	97.7	8.44	97.05	0.94	30.6	3.41	0.97916	255.635	15.44	12.26	271.691	65.2	113	33.2	32	1	14.1	4	3.5	41.9	37.8	4.23	81.4	385.6	2.04	4.39679	1.12735	2.64516	230.327	161.159	18.4261	2.6	57.2718	3.17	143.4	106.4	23.4	13.6	2.17	0.97	0.78	57	60.8	3.96232	3.37806	30.6	1.3	0	0
000001||0002220552_0001	91.6	10.8	101.26	0.91	30.8	5.52	0.97916	255.635	14.33	11.99	271.691	62.5	107	29	33.5	0.9	13.1	3.7	0.9	23.8	19.4	5.37	79.1	347.2	2.05035	4.39679	1.12735	2.64516	230.327	161.159	18.4261	4.6	57.2718	3.33	137.5	98.4	21.2	17.9	2.1	1.12	0.93	35.026	77.6	3.96232	3.37806	17	1	0	0
000001||0002224345_0001	86.7	7.9	124.69	0.81	29.6	6.56	0.85	255.635	14.88	10.8	271.691	70.6	125	42.2	28.4	1.5	19.3	7.8	2.9	61.7	44.2	5.4	85.8	228	2.13	4.39679	1.12735	2.64516	185	82.1	9	6.2	40.9	3.26	132.7	92.8	26	13.9	2.25	1.36	0.91	35.026	73.2	3.96232	3.37806	14.6	1.2	0	0
000001||0002228254_0001	91.4	8	95.72	0.94	37.3	6.74	0.97916	255.635	16.76	12.35	271.691	66.2	87	34.9	31.3	1.1	13.8	6.3	1.1	27.8	22.9	6.6	109	293	2.05035	4.39679	1.12735	2.64516	282	100	13	13.3	56.5	3.26	130.8	89.9	23.6	16	1.94	0.61	1.34	35.026	90.8	3.96232	3.37806	2.7	0.4	0	0
000001||0002230846_0002	95.9	7.1	86.96	1.17	37.1	4.31	0.86	322.6	17.4	14.7	271.691	58.7	84	33.8	24.9	1.4	9.2	2.2	2.3	11.4	15.1	7.2	77	418	2.22	4.39679	1.12735	2.64516	137	83.9	12.1	4.6	83	4.17	135.3	100.2	22	13.1	1.96	1	0.79	35.026	76.8	3.96232	3.37806	13	0.8	0	0
000001||0002230846_0003	96.3	8.9	107.275	1.00318	35.2322	3.78063	0.97916	255.635	18.7637	12.9397	271.691	65.9	125	38.6	27.3	1.4	12.7	4.1	1.7	22.7	24.4	13	105	377	2.49	4.39679	1.12735	2.64516	196	77	11.3	4.2	34.5	4.58	138.6	103.8	18	16.8	2.1	1.46	0.89	35.026	76.3	3.96232	3.37806	12.6	0.7	0	0
000001||0002230846_0004	94	7.3	107.275	1.00318	35.2322	3.78063	0.97916	255.635	18.7637	12.9397	271.691	77.4	143	41.8	35.6	1.2	11.5	2.1	7.6	26.6	36.7	15.1	111	374	2.52	4.39679	1.12735	2.64516	324	104.2	39	4.1	33.9	6.05	133.5	103.9	14	15.6	2.33	1.71	1.06	35.026	69.1	3.96232	3.37806	18.7	1.1	0	0
000001||0002230846_0005	92.3	7.4	107.275	1.00318	35.2322	3.78063	0.97916	255.635	18.7637	12.9397	271.691	70.9	124	38.7	32.2	1.2	11.4	5	4.5	18.3	20.5	11.01	119.7	540	2.23	4.39679	1.12735	2.64516	145.8	86.4	9.7	3	41.1	4.39	135.9	103.8	21.5	10.6	2.41	1.33	0.9	35.026	66.7	3.96232	3.37806	20.7	0.9	0	0
000001||0002230846_0006	93.1	7.6	107.275	1.00318	35.2322	3.78063	0.97916	255.635	18.7637	12.9397	271.691	70.4	117	39.4	31	1.3	10	3.1	3.2	14.1	19.2	14	118	495	2.45	4.39679	1.12735	2.64516	160	97.7	9.2	4.5	50.9	4.71	138.6	104.4	21	13.2	2.42	1.55	0.92	35.026	72.2	3.96232	3.37806	17.1	1.1	0	0
000001||0002230846_0007	94.4	7.5	107.275	1.00318	35.2322	3.78063	0.97916	255.635	18.7637	12.9397	271.691	72.9	115	39.4	33.5	1.2	5.1	2.5	9.7	16	22.3	11.81	109	556.2	2.18	4.39679	1.12735	2.64516	128.4	89	13	2.9	63.3	4.85	136.9	105.1	19.6	12.2	2.45	1.59	0.88	35.026	61.9	3.96232	3.37806	27.2	1.3	0	0
000001||0002230846_0008	95.2	7.8	107.275	1.00318	35.2322	3.78063	0.97916	255.635	18.7637	12.9397	271.691	64.2	102	38.8	25.4	1.5	9.3	3.4	5	12.6	19.2	10.68	116	503.3	2.32	4.39679	1.12735	2.64516	230.327	161.159	18.4261	3	57.2718	4.42	137.7	104	19.3	14.4	2.24	1.59	0.91	35.026	62.2	3.96232	3.37806	28	1.3	0	0
000001||0002230846_0009	95.9	7.7	115.22	0.94	34.4	4.07	1.025	270.5	16.98	12.1	297.4	67.2	96	40.6	26.6	1.5	7	2.4	3.5	11.1	18.4	10.36	129	491.6	2.21	4.39679	1.12735	2.64516	159	150.1	9.4	3.5	60.2	5.11	139.6	107.1	20.9	11.6	2.34	1.74	0.89	35.026	65.6	5.41	2.64	23.8	1.3	0	0
000001||0002230846_0010	95.7	7.4	106.52	1.01	37.3	3.75	1.26	218.5	16.32	12.9	278	65.4	99	38.9	26.5	1.5	7.2	2.6	8	14.7	20.3	10.1	127	421.2	2.12	4.39679	1.12735	2.64516	230.327	161.159	18.4261	4.2	57.2718	4.96	132.5	99.8	23.1	9.6	2.16	1.55	0.9	35.026	62.7	3.96232	3.37806	25	1.7	0	0
000001||0002237268_0001	79.3	8.8	108.33	1.01	32.8	3.2	0.97916	255.635	18.83	12.9	271.691	68	113	41.6	26.4	1.6	4.1	1.6	0.8	8.7	15	6.2	108	401	2.37	4.39679	1.12735	2.64516	130	23	6.9	3.4	28.8	4.14	136.3	99.9	22	14.4	2.23	1.27	0.93	35.026	60.6	3.96232	3.37806	25.6	1.4	0	0
000001||0002237580_0001	94	9.3	90.52	1.07	31.2	2.31	0.97916	255.635	15.44	13.82	271.691	60.5	131	42.9	17.6	2.4	20.9	8.9	4	14.8	14.6	6.7	114.3	411	2.05035	4.39679	1.12735	2.64516	172	70.3	6.9	11.2	37	3.94586	140.763	102.754	23.2523	14.9282	2.20659	1.20338	0.888996	35.026	89.1	3.96232	3.37806	5.4	0.7	0	0
000001||0002239726_0001	92.6	9.5	75.99	1.1	37.2	4.79	0.97916	255.635	13.23	14.09	271.691	58.9	130	35.3	23.6	1.5	11.1	3.3	1.5	47.6	117.7	8.04	91.8	250.1	1.83	4.39679	1.12735	2.64516	301	5514.6	131	9	178.7	3.44	131.3	97	16.3	18	1.88	1.14	0.92	35.026	81.2	3.96232	3.37806	10.3	1.1	1	0
000001||0002248536_0001	98.1	8.1	115.62	1	39.6	3.91	0.2	255.635	18.2	12.8	271.691	72.8	127	46.4	26.4	1.8	10	2.3	19.9	14.6	22.6	4.5	78.9	177	1.96	4.39679	1.12735	2.64516	137.8	34	5	4.1	12.6	4.42	139.6	101	27	11.6	2.39	1.46	0.95	35.026	66.6	3.82	5.98	24.7	1.5	1	0
000001||0002250057_0001	89.8	9.3	126.67	0.91	39.9	5.29	0.97916	255.635	16.14	11.8	271.691	78.1	125	43.8	34.3	1.3	3.9	1.4	2.9	18	15.3	5.5	93.2	410	2.24	4.39679	1.12735	2.64516	132	60.1	7.8	3.1	30.1	3.73	139.8	102.8	20	17	2.51	1.27	0.87	66	57.8	4.45	4.34	32.3	1.7	0	0
000001||0002250057_0002	88.3	9.2	121.67	0.94	35.2	3.39	0.97916	255.635	17.84	12.1	271.691	70.9	116	43.3	27.6	1.6	4.8	1.6	8.4	45.7	28.3	7.4	90	379	2.05035	4.39679	1.12735	2.64516	113	41	6.9	2.1	26.9	3.78	141.3	104.7	21	17.1	2.23	1.47	0.8	35.026	50.4	3.96232	3.37806	37.8	1.6	0	0
000001||0002250515_0001	93.4	8.6	118.33	0.96	27.5	3.06	0.97916	255.635	17.93	12.3	271.691	61.7	123	42.2	19.5	2.2	5.9	2.8	1.2	11.8	15.3	3.2	61	242	2.05035	4.39679	1.12735	2.64516	230.327	161.159	18.4261	3	57.2718	4.03	138.6	102.2	22	14.4	2.19	1.25	0.82	35.026	54.1	3.96232	3.37806	36.3	2	0	0
000001||0002256505_0001	91.7	7.7	83.33	1.14	34.2	2.78	0.77	255.635	17.48	14.4	271.691	67.6	118	45.3	22.3	2	13.7	5.5	0.9	14.2	20.2	6.5	86.5	344	2.05035	4.39679	1.12735	2.64516	130.4	55.8	4.7	10.4	26.3	2.29667	143.6	97.9	31	15.8	2.02333	1.58	1.02	35.026	90.9	3.06	0.753	4.1	0.5	0	0
000001||0002260827_0001	87	8.5	91.67	10	180	6.03	0.75	255.635	240	120	271.691	64.8	124	33.1	31.7	1	42.3	19	6.5	26.4	32.1	6.7	129.2	245	2.05035	4.39679	1.12735	2.64516	220	119.7	10.2	10	221	3.2	136.6	99.5	23	14.1	1.99	1.17	0.73	35.026	83.4	3.96232	3.37806	11.3	1.4	1	0
000001||0002262085_0001	89	8.19	103.33	1.03	31.6	2.25	0.97916	255.635	17.93	13.2	271.691	63.2	123	39.6	23.6	1.7	19.7	7.2	1.4	41.9	31	4.9	91.7	330	2.12	4.39679	1.12735	2.64516	230.327	161.159	18.4261	9.1	57.2718	3.85	135.5	99.9	26	9.6	2	0.81	0.71	35.026	75.4	3.96232	3.37806	19.1	2.3	0	0
000001||0002265955_0001	82.1	11.6	106.67	1.02	35.7	3.47	0.97916	255.635	19.1	13	271.691	63.1	137	35	28.1	1.2	6	2.6	1.2	34.6	23	6.2	102.6	398	2.05	4.39679	1.12735	2.64516	792	3398.7	157.9	9.1	240.2	4.57	138	100	24	14	2.19	1.94	0.9	35.026	74.8	3.96232	3.37806	14.1	1.7	0	0
000001||0002267372_0001	89.9	8.9	131.25	0.91	32.6	4.66	0.97916	255.635	16.5	11.8	271.691	54.1	122	34.7	19.4	1.8	12.6	3.2	6.1	48.6	43.4	5.83	60.2	407.3	2.25	4.39679	1.12735	2.64516	246.8	46	8	2.3	39.1	3.7	140.9	105.4	23.7	11.8	2.16	1.29	0.88	35.026	52.8	3.96232	3.37806	31.5	1.4	1	0
000001||0002269910_0001	88.3	7.2	123.33	0.93	46	5.92	0.97916	255.635	16.32	12	271.691	65.9	120	38.8	27.1	1.4	13.1	3.7	1.2	9.9	17.8	4.4	80	232	2.05035	4.39679	1.12735	2.64516	230.327	161.159	18.4261	6.5	57.2718	4.46	133.9	95.1	28	10.8	2.06	0.58	1.02	35.026	79.7	3.96232	3.37806	10.1	0.8	0	1
000001||0002273200_0001	100.8	8.8	113.33	0.98	33.4	4.23	0.97916	255.635	15.96	12.6	271.691	67	128	39.3	27.7	1.4	10	2.2	1.7	10.2	13.2	4.6	83	386	2.36	4.39679	1.12735	2.64516	230.327	161.159	18.4261	5.3	57.2718	3.94	141.4	104.9	23	13.5	2.26	1.16	0.88	35.026	52.1	3.96232	3.37806	28.7	2.9	0	0
000001||0002273847_0001	87	9.8	90	1.1	31.7	4.01	1.18	255.635	17.84	14	271.691	60.2	116	38.2	22	1.7	10.4	3.5	4.6	609.7	687	12.9	120.6	374	1.81	4.39679	1.12735	2.64516	357	776.3	41.4	6.5	178.8	4.42	137.1	105.4	16	15.7	1.88	0.99	0.98	35.026	69	1.54	3.37806	20.1	1.9	1	1
000001||0002284811_0001	91.4	9.22	84.38	1.17	29.7	4.74	0.97916	255.635	17.31	14.8	271.691	65.3	134	37.2	28.1	1.3	17	8.5	1.8	145.1	363.2	17.7	175.9	543	2.21	4.39679	1.12735	2.64516	1025	1630.4	90	13.7	377.9	4.25	131.2	94.2	21	16	2.18	1.59	0.94	35.026	80.6	3.96232	3.37806	11.3	1.9	0	0
000001||0002286142_0001	90.4	8.4	117.19	0.99	32.8	2.98	0.97916	255.635	17.13	12.7	271.691	58.1	113	38.5	19.6	2	15.1	6.4	0.7	37.1	65.7	7.2	93.8	344	2.05035	4.39679	1.12735	2.64516	808	3759.2	96.8	9.3	229.3	3.6	137.5	100.3	25	12.2	2.06	0.92	1.05	35.026	81.7	3.96232	3.37806	10.8	1.2	0	0
000001||0002291056_0001	100.1	9.1	112.5	1.02	29.9	2.58	0.97916	255.635	19.27	13	271.691	56.3	135	34.7	21.6	1.6	18.3	5.9	0.3	17.7	41.8	7.41	110.8	401.9	2.05035	4.39679	1.12735	2.64516	230.327	161.159	18.4261	6.8	57.2718	3.65	136.6	103.5	23.2523	14.9282	2.12	1.20338	0.888996	35.026	80.1	3.96232	3.37806	12.4	1.1	0	0
000001||0002291926_0001	98.7	9	110.94	1.03	35.2	2.84	0.97916	255.635	18.38	13.1	271.691	63.7	155	38.7	25	1.5	30.4	8.8	1	16.7	48.1	11.4	97	311	2.51	4.39679	1.12735	2.64516	171	189.3	8	8.6	62.3	4.14	136.7	99.7	26	11	2.21	0.84	0.92	35.026	82	3.96232	3.37806	8.9	0.9	0	0
000001||0002299006_0001	95.25	9.05	100	1.05	28.6	2.68	0.97916	255.635	19.1	13.4	271.691	57.6	112.5	33.8	23.8	1.4	11	2.6	2.3	9.8	17.6	6.3	135	404.2	1.65	4.39679	1.12735	2.64516	228	60	16	4.15	115.4	3.3	139.6	108.1	23.2523	14.9282	1.98	1.20338	0.888996	35.026	72.95	3.96232	3.37806	13.55	0.75	0	0
000001||0002304336_0001	102	9.3	84.38	1.17	29.7	2.9	0.97916	255.635	18.92	14.8	271.691	65.4481	96	38.5603	26.9915	1.48302	12.9962	5.24285	7.34102	31.7229	34.3594	6.99706	142.285	343.697	2.05035	4.39679	1.12735	2.64516	230.327	161.159	18.4261	4	57.2718	3.94586	140.763	102.754	23.2523	14.9282	2.20659	1.20338	0.888996	35.026	77.1	3.96232	3.37806	8.1	0.4	0	0
000001||0002304868_0001	84	7.6	112.5	1.02	30	3.27	0.97916	255.635	16.95	13	271.691	72.3	107	44.6	27.7	1.6	22.7	6.6	1	13.6	20.9	11.6	119	379	2.41	4.39679	1.12735	2.64516	248	34.2	6.3	6.4	48.6	4.02	136	94.9	27	14.1	2.21	1.5	1.09	35.026	75.2	3.96232	3.37806	13.6	1.2	0	0
000001||0002309663_0001	86	8.3	113.33	0.98	34	6.29	0.97916	255.635	17.66	12.6	271.691	77	107	42.9	34.1	1.3	7.1	3.2	6.8	33.9	28.8	9.8	131	419	2.05035	4.39679	1.12735	2.64516	208	131	16.1	7.1	104.7	4.37	135.7	94.5	23	18.2	2.35	1.33	0.81	113	73.7	4.04	1.65	12.8	1.2	0	0
000001||0002312933_0001	92.2	7.1	106.67	1.02	37.2	4.9	0.97916	255.635	18.38	13	271.691	63.8	85	33.8	30	1.1	3.3	1.5	0.6	15.8	14.3	3.2	79.2	107	2.05035	4.39679	1.12735	2.64516	229	35.6	5.5	8.7	8.6	3.92	139.5	102.8	23.2523	14.9282	2.11	1.20338	0.888996	35.026	89.2	3.96232	3.37806	7.9	0.8	0	1
000001||0002324101_0001	70.8	10.1	108.33	1.01	31.5	4.31	0.97916	255.635	19.01	12.9	271.691	70.1	138	39.3	30.8	1.3	10.5	2.8	5	50.5	26.1	6.5	126	319	2.52	4.39679	1.12735	2.64516	230.327	161.159	18.4261	5.9	57.2718	4.01	138.6	96.6	29	13	2.22	0.93	0.84	35.026	65.9	3.96232	3.37806	24.5	2.2	0	0
000001||0002329826_0001	93.1	8.7	138.33	0.85	28.7	4.66	0.97916	255.635	17.84	11.1	271.691	63.1	121	35.5	27.6	1.3	6.7	2.7	5.3	13.4	17.2	4.1	126	397	2.16	4.39679	1.12735	2.64516	230.327	161.159	18.4261	4.4	57.2718	3.81	140.1	103.2	25	11.9	2.94	0.68	0.99	35.026	61.1	3.96232	3.37806	28.9	2.1	0	0
000001||0002338759_0001	97.1	9	86.67	1.12	44.7	4.82	0.97916	255.635	19.54	14.2	271.691	63.9	103	30.4	33.5	0.9	11.7	3.5	2.3	32.2	39.5	12.2	189.8	367	2.4	4.39679	1.12735	2.64516	230.327	161.159	18.4261	4.4	57.2718	3.31	130.5	85.5	31	14	1.97	1.07	0.85	96	60.7	2.99	1.11	15	1.1	0	0
000001||0002347456_0001	90.5	7.8	126.67	0.91	26.7	5.36	0.97916	255.635	14.08	11.8	271.691	65.3	137	38.3	27	1.4	10.7	7	4.7	20.9	25.8	4.9	77.9	283	1.85	4.39679	1.12735	2.64516	310	427	23.3	5.4	80	4.03	132.5	95.4	26	11.1	2.08	1.21	0.88	35.026	67.3	3.96232	3.37806	15.8	1.3	1	0
000001||0002347591_0001	85.2	12.2	95	1.08	34.2	2.64	0.97916	255.635	17.84	13.7	271.691	71.8	132	50.7	21.1	2.4	10.6	2.7	4.8	16.7	20.5	5.5	92.7	319	1.99	4.39679	1.12735	2.64516	152	145.8	6.9	4.2	16.7	3.81	141.8	105.2	25	11.6	2.3	1.1	0.87	3	65.8	4.38	3.37806	27	1.7	1	0
000001||0002352312_0001	91.4	7.7	112.5	1.02	39.1	3.9	2.02	255.635	21.51	13	271.691	51.9	76	25	26.9	0.9	4.5	1.6	2.7	43.9	103.4	14.42	531	300.1	4.26	4.39679	1.12735	2.64516	230.327	161.159	18.4261	9	57.2718	4.18	136.1	100.2	21.6	14.3	1.52	3.29	0.81	35.026	88.6	3.96232	3.37806	6.1	0.6	0	1
000001||0002352375_0001	91.2	7.6	104.69	1.06	37.3	6.03	1.9	255.635	15.43	13.5	271.691	71.8	142	42	29.8	1.4	17	7.4	2.3	89.6	116.8	6.6	128.6	250.8	2.35	4.39679	1.12735	2.64516	244.9	357.5	14.7	8.4	162.7	3.53	137.6	95.7	22.1	19.8	2.33	0.71	0.88	35.026	73.5	3.96232	3.37806	11.4	1.3	0	0
000001||0002352418_0001	96.7	8.1	96	1.01	30.4	6.7	0.97916	255.635	18.9	13.6	271.691	57.6	104	34.5	23.1	1.5	9.6	2	3	61.6	40	4.3	77	193	2.22	4.39679	1.12735	2.64516	230.327	161.159	18.4261	4.4	57.2718	3.89	137.1	97.2	25	14.9	2.07	1.21	1.06	35.026	68.1	3.96232	3.37806	20.2	1.3	0	0
000001||0002355276_0001	99.3	7.7	120.31	0.97	37.3	5.17	0.97916	255.635	17.93	12.5	271.691	63.9	80	35.7	28.2	1.3	6	2.5	2	7.7	12.4	23.66	818.2	481.1	2.05035	4.39679	1.12735	2.64516	230.327	161.159	18.4261	4.3	57.2718	3.73	135.3	97.5	17.2	20.6	2.17	1.67	1.12	35.026	72	3.96232	3.37806	14	0.8	0	0
000001||0002355276_0002	97.9	7.1	104.69	1.06	32.8	4.13	0.97916	255.635	18.38	13.5	271.691	73.7	91	36.1	37.6	1	4.7	2.5	1.8	16.4	13.8	12.3	525.9	365	2.45	4.39679	1.12735	2.64516	230.327	161.159	18.4261	2.8	57.2718	4.24	137.4	100.4	22	15	2.15	1.63	0.97	72	61.3	3.07	2.42	23.8	1.1	0	0
000001||0002355302_0001	88.8	9.1	125	0.92	32.8	4.99	0.97916	255.635	16.5	11.9	271.691	62.5	94	32.8	29.7	1.1	4.3	1.9	2.1	10.3	13.6	6.99706	142.285	343.697	2.05035	4.39679	1.12735	2.64516	230.327	161.159	18.4261	7.5	57.2718	2.85	138.8	101.7	23	14.1	1.93	0.61	0.83	35.026	79.7	3.96232	3.37806	12.4	1.2	0	0
000001||0002363580_0001	94.6	9.2	98.44	1.1	32.3	4.01	0.97916	255.635	15.87	13.9	271.691	60.7	127	38.6	22.1	1.7	35.8	11.6	1.1	16.7	20.8	4.8	88.9	275	2.05035	4.39679	1.12735	2.64516	230.327	161.159	18.4261	9.8	57.2718	2.98	140.6	102.1	23.2523	14.9282	2.15	1.20338	0.888996	35.026	74.5	3.96232	3.37806	12.1	1.6	0	0
000001||0002364135_0001	98.2	10.1	114.06	1.01	34.2	4.66	0.97916	255.635	16.86	12.9	271.691	59.1	112	34	25.1	1.4	13.2	4	3.7	67.3	44.9	4.6	72	149	2.16	4.39679	1.12735	2.64516	230.327	161.159	18.4261	8.8	57.2718	3.5	136.8	97.6	24	15.2	1.91	0.88	0.95	35.026	78.4	3.96232	3.37806	8.9	1	0	0
000001||0002367274_0001	71.7	8.9	101.56	1.08	20	7.42	0.97916	255.635	14.89	13.7	271.691	68.4	91	41.9	26.5	1.6	17.4	8.5	4.4	27.2	14.4	11.35	239.6	315.1	1.99	4.39679	1.12735	2.64516	163.3	43.3	8.3	10.2	37.2	4.1	136.3	94.2	18.1	24	2.03	0.96	1	35.026	80.8	3.96232	3.37806	9.1	1.2	0	0
000001||0002367310_0001	95.5	8.8	115.62	1	30.4	2.72	0.97916	255.635	18.38	12.8	271.691	66.4	115	41.1	25.3	1.6	8.4	3.8	3.9	14.1	20.5	5.3	104	280	2.08	4.39679	1.12735	2.64516	230.327	161.159	18.4261	11.3	57.2718	3.61	142.2	103.8	23.2523	14.9282	1.98	1.20338	0.888996	35.026	84.1	3.96232	3.37806	6.8	0.9	0	0
000001||0002371779_0001	94.1	10.3	114.06	1.01	33.8	3.51	0.97916	255.635	17.66	12.9	271.691	63.5	98	38.2	25.3	1.5	9.3	2	0.9	9.9	13.7	13.3	787	444	2.46	4.39679	1.12735	2.64516	230.327	161.159	18.4261	4.3	57.2718	3.51	139.9	101.9	21	17	2.26	1.67	0.88	35.026	58.2	3.96232	3.37806	25.7	1.9	0	0
000001||0002388954_0001	97.7	7.6	80	1.16	42.1	7.61	5.31	255.635	19.27	14.6	271.691	79	112	39.4	39.6	1	15.1	6.5	3.1	32.1	39.8	34.17	429.1	480.9	2.05035	4.39679	1.12735	2.64516	363.7	496	11.7	9.2	128.4	4.06	142.9	102.3	19.6	21	2.06	1.54	1.08	35.026	84	3.96232	3.37806	5.4	0.6	0	0
000001||0002390984_0001	94.2	11.4	95	1.08	27	8.49	0.97916	255.635	15.25	13.7	271.691	61.5	150	35.2	26.3	1.3	22.1	5.5	1.7	6.1	14.6	4.69	106	438.7	2.04	4.39679	1.12735	2.64516	170	192.7	13	13.1	77.8	3.24	129.3	92.9	26	8.8	2.11	1.13	1.05	35.026	81.9	3.96232	3.37806	7.3	1.2	0	0
000001||0002397096_0001	96.6	12.7	107.275	1.00318	35.2322	3.78063	0.97916	255.635	18.7637	12.9397	271.691	66.6	131	42.2	24.4	1.7	13.9	4.4	4.5	95.3	67.7	3.2	75	311	1.74	4.39679	1.12735	2.64516	198	36.1	5.6	4.4	20.7	4.18	140.2	104.4	25.5	10.3	2.14	1.18	0.98	35.026	65.4	3.47	1.76	25.3	1.7	1	0
000001||0002411400_0001	89.2	7.04	115	0.97	100.4	2.46	0.97916	255.635	18.74	12.5	271.691	75.4	124	47.4	28	1.7	17.5	6	2.8	21.1	26.5	4.9	77.5	360	2.52	4.39679	1.12735	2.64516	230.327	161.159	18.4261	3.2	57.2718	3.8	141.2	105.2	25.7	8.9	2.13	0.9	0.84	35.026	59.9	3.96232	3.37806	33.9	1.8	0	0
000001||0002411613_0001	89.9	7.4	103.75	1.05	34.4	5.08	0.54	234.3	20.41	13.4	252.7	76.1	89	41.6	34.5	1.2	2.5	0.7	2	8.7	9.8	14.79	787.9	426.5	2.6	4.39679	1.12735	2.64516	214.5	149.5	7.9	6.9	223.9	4.51	140.1	96.7	26.1	17.3	2.41	2.18	0.98	35.026	76.6	3.96232	3.37806	9.4	0.8	0	0
000001||0002422515_0001	77.1	9.8	101.56	1.08	45.5	3.43	0.97916	255.635	16.59	13.7	271.691	65.8	90	31.7	34.1	0.9	15.3	5.2	6.4	23.2	26.1	3.27	55.7	173.6	1.95	4.39679	1.12735	2.64516	346	467.2	15.2	3.5	215.9	3.85	135.7	95.1	27.7	12.9	2.08	1.06	0.84	35.026	59.9	3.96232	3.37806	19.6	1.1	1	0
000001||0002425752_0001	92.1	8.2	101.56	1.08	31.5	5.17	2.78	255.635	17.22	13.7	271.691	48.4	98	25.4	23	1.1	10.4	4.1	1.1	43	36.9	4.3	72	181	2.05035	4.39679	1.12735	2.64516	308	291.9	11.2	12	57.7	3.94586	140.763	102.754	23.2523	14.9282	2.20659	1.20338	0.888996	35.026	95.6	3.96232	3.37806	1.9	0.2	0	0
000001||0002426378_0001	96	8.7	105	1.03	37.1	7.06	0.97916	255.635	16.32	13.1	271.691	67.4	117	35.8	31.6	1.1	10.7	3.3	3.6	14.8	22.8	7.7	104	305	2.21	4.39679	1.12735	2.64516	230.327	161.159	18.4261	5.2	57.2718	4.61	134.9	95.5	23	16.4	2.1	1.18	0.89	35.026	60.4	3.96232	3.37806	24.3	2.1	0	0
000001||0002427628_0001	88.1	8.8	106.67	1.02	33.5	5.36	0.97916	255.635	17.13	13	271.691	70.6	124	38	32.6	1.2	9.3	3.2	8.1	35	20.7	7.8	116	325	2.31	4.39679	1.12735	2.64516	230.327	161.159	18.4261	7.8	57.2718	4.21	137.7	96.4	25	16.3	2.22	1.07	0.86	35.026	69.9	3.96232	3.37806	19.6	2.2	0	1
000001||0002431048_0001	89.5	8.4	105	1.03	29	1.2	0.97916	255.635	20.98	13.1	271.691	62.4	138	43.8	18.6	2.4	15.2	4.2	3.1	51.2	25.5	3.7	81	259	2.12	4.39679	1.12735	2.64516	230.327	161.159	18.4261	4	57.2718	3.97	142.6	102.3	26	14.3	2.26	1.03	0.85	35.026	69.7	3.96232	3.37806	20.4	1.2	0	0
000001||0002432423_0001	91.5	9	110	1	36.5	3.47	0.97916	255.635	17.48	12.8	271.691	58.9	135	40	18.9	2.1	11.2	2.5	11.2	16.2	20.2	4.8	84	270	1.9	4.39679	1.12735	2.64516	230.327	161.159	18.4261	5.2	57.2718	4.07	139.2	103.6	25	10.6	2.14	0.82	0.93	35.026	78.4	3.96232	3.37806	16.3	1.1	0	0
000001||0002432595_0001	84.4	10.4	60.87	1.38	36.3	2.58	0.97916	255.635	20.26	17.1	271.691	63.5	147	40.1	23.4	1.7	24.7	9.6	3.3	36	43	6.6	105	477	2.95	4.39679	1.12735	2.64516	308	218	9.3	3.6	46.4	3.93	140.7	105.3	18	17.4	2.19	1.25	0.86	35.026	50.5	3.02	3.37806	41.5	2.9	0	0
000001||0002454611_0001	92.3	8.3	90.62	1.14	33.1	3.51	0.97916	255.635	16.86	14.4	271.691	58.3	124	38.1	20.2	1.9	23	6.9	0.9	21.3	20.2	4.7	112	476	2.25	4.39679	1.12735	2.64516	230.327	161.159	18.4261	7.5	57.2718	3.44	139.9	98.4	26	15.5	1.9	0.96	0.84	35.026	77.9	3.96232	3.37806	8.2	0.8	0	0
000001||0002460255_0001	76.8	8.7	101.67	1.04	29.5	4.9	0.97916	255.635	18.92	13.3	271.691	65.7	70	24	41.7	0.6	11.2	2.6	1.7	38.7	45.8	6.39	138.8	269.2	3.23	4.39679	1.12735	2.64516	170	85.1	4.1	7	155.6	2.81	132.5	96.3	18.1	18.1	2.05	1.44	0.71	35.026	71	3.96232	3.37806	20.8	2.1	0	0
000001||0002460821_0001	86.8	8.8	71.67	1.2	28.7	2.39	0.97916	255.635	18.65	15.1	271.691	59.4	142	29.2	30.2	1	17.4	7.3	1.5	12.9	28.2	7.4	97.4	275	2.08	4.39679	1.12735	2.64516	323	569.7	14.1	14.7	90.2	3.69	136.6	96.5	23	17.1	2.01	0.76	0.88	36	86.6	3.96232	3.37806	6.1	1	1	0
000001||0002460837_0001	89.7	7.94	106.67	1.02	29.3	6.16	0.97916	255.635	16.05	13	271.691	64.9	126	35.6	29.3	1.2	21.8	9.5	16.9	118.5	137.8	2.9	88.7	165	2.05035	4.39679	1.12735	2.64516	310	60.3	7.5	7.9	25.4	3.55	136.2	100.1	25	11.1	2.07	1.04	0.91	35.026	73.3	3.96232	3.37806	18.6	2	0	0
000001||0002461140_0001	95.1	8.3	88.33	1.11	27.7	8.49	0.97916	255.635	16.59	14.1	271.691	63.4	103	31.5	31.9	1	31	15.1	4	79.9	47.8	5.8	74.2	202	2.17	4.39679	1.12735	2.64516	204	41.5	5.3	10.1	42.6	4.54	132.6	93.5	26	13.1	2.09	1.37	0.92	35.026	85.8	3.96232	3.37806	5.3	0.6	0	0
000001||0002464006_0001	89.5	8.58	120	0.95	27.7	2.31	0.97916	255.635	19.63	12.2	271.691	66.3	143	45	21.3	2.1	8.7	3.2	2.3	26.6	23.6	3.7	93.5	285	2.23	4.39679	1.12735	2.64516	264	138.6	16.6	11.7	42.1	3.5	140.2	103.8	22	14.4	2.27	1.12	0.74	35.026	77.1	3.96232	3.37806	17.2	2.6	0	0
000001||0002471896_0001	89.4	9.4	100	1.06	36.2	8.03	0.97916	255.635	17.4	13.5	271.691	74.2	152	34.6	39.6	0.9	29.9	10	3.1	24.6	14	12.37	69.7	205.3	1.67	4.39679	1.12735	2.64516	230.327	161.159	18.4261	9.4	57.2718	4.46	139.3	102.2	21.6	15.5	2.31	1.18	1.06	35.026	80.2	3.96232	3.37806	7.1	0.8	0	0
000001||0002479751_0001	92.6	10.6	113.75	0.98	30.5	2.08	0.97916	255.635	19.72	12.6	271.691	66.5	150	45.4	21.1	2.2	13.6	4.3	5.4	33.7	17.73	5.53	80.5	439.2	2.05035	4.39679	1.12735	2.64516	146.4	59.3	17.1	3.7	21.7	3.89	142.5	99.4	27.7	15.4	2.25	1.25	0.86	35.026	55.4	3.96232	3.37806	43.5	2.9	1	0
000001||0002482517_0001	79.6	7.9	94.57	1.1	32.9	3.7	0.97916	255.635	17.66	14	271.691	62.2	78	30.7	31.5	1	10.2	2.2	1.3	13	16.7	3.1	73	281	2.05	4.39679	1.12735	2.64516	315	60.6	10.3	11.9	69.2	3.45	137.4	99.5	23	14.9	2.05	0.96	0.67	51	86.5	3.96232	3.37806	10.1	1.4	0	0
000001||0002486241_0002	93.6	13.5	92.5	1.13	31.7	2.81	0.97916	255.635	19.63	14.3	271.691	61	128	38.8	22.2	1.7	12.5	6.3	1.5	26.5	23.1	7.42	124	465.2	2.11	4.39679	1.12735	2.64516	215	93.1	5.6	4.4	46.7	4.07	140.5	104.7	21.2	14.6	2.2	1.08	0.9	17	70.4	3.96232	3.37806	19.8	1.2	0	0
000001||0002492437_0001	65.3	9.28805	107.275	1.00318	35.2322	3.78063	0.97916	255.635	18.7637	12.9397	271.691	65.4481	111	38.5603	26.9915	1.48302	12.9962	5.24285	7.34102	31.7229	34.3594	6.99706	142.285	343.697	2.05035	4.39679	1.12735	2.64516	132	63.1	21.1	6.6	46.4	4.12	141.3	99.4	27.2	14.7	2.23	1.06	0.89	35.026	71.9	3.67	3.37806	17.9	1.6	1	0
000001||0002497307_0001	108.2	9.09	116.3	0.93	36.5	4.82	0.97916	255.635	16.23	12	271.691	70	146	41.9	28.1	1.5	10.4	4.5	8.3	18.6	16.8	7.7	100.5	278	2.22	4.39679	1.12735	2.64516	141	58.45	7.95	3.9	30.7	3.17	142.3	103.3	26	13	2.23	0.62	0.9	35.026	65.5	3.96232	3.37806	29.5	1.8	1	0
000001||0002498475_0001	91.8	8.1	113.04	0.96	33.5	5.36	0.97916	255.635	17.84	12.3	271.691	68.3	133	38.7	29.6	1.3	19	8	4	23.1	26.1	10.2	113.3	277	2.57	4.39679	1.12735	2.64516	230.327	161.159	18.4261	9.4	57.2718	4.02	135.7	98.6	22	12.7	2.06	1.55	0.87	35.026	79.9	3.96232	3.37806	10.5	1.2	0	0
000001||0002499998_0001	84.5	9	76.25	1.25	39.8	7.06	15.75	255.635	22.14	15.6	271.691	67.3	81	30.9	36.4	0.8	6	2.8	6	460.3	1030.7	31.8	849.1	762	2.59	4.39679	1.12735	2.64516	2100	73070	6477.5	22	220.5	6.21	124.5	89.4	13	22.1	1.97	3.77	1.18	35.026	91.5	3.96232	3.37806	2.6	0.6	0	0
000001||0002522225_0001	86.5	9.7	109.78	0.98	27	4.07	0.97916	255.635	16.86	12.6	271.691	61.6	119	40.7	20.9	1.9	18.7	7	0.5	13.1	16.6	9.7	93.2	354	2.68	4.39679	1.12735	2.64516	215	31.2	4.8	12.3	34	3.85	137.3	98.2	25	14.1	2.28	1.24	0.9	35.026	89.3	3.96232	3.37806	5.4	0.7	0	0
000001||0002522910_0001	86.9	9.2	110	1.01	35.1	4.59	1.45	255.635	21.24	12.9	271.691	60.8	117	32.5	28.3	1.1	13.8	9.8	25.8	47.4	59.43	8.78	165.7	351	2.42	4.39679	1.12735	2.64516	260.2	250.1	28.6	7.9	434.7	5.12	141	100.6	25.6	14.8	2.14	1.11	0.79	35.026	71.8	4.34	3.37806	20.1	2.2	0	0
000001||0002530868_0001	91.8767	9.28805	117.39	0.92	29.3	5.08	0.97916	255.635	18.02	11.9	271.691	65.4481	120.357	38.5603	26.9915	1.48302	12.9962	5.24285	7.34102	31.7229	34.3594	6.99706	142.285	343.697	2.05035	4.39679	1.12735	2.64516	230.327	161.159	18.4261	4.85981	57.2718	3.94586	140.763	102.754	23.2523	14.9282	2.20659	1.20338	0.888996	35.026	65.3857	3.96232	3.37806	24.1527	1.57307	0	0
000001||0002530868_0002	92.1	11.2	121.25	0.93	31	2.69	0.84	281.9	18.97	12	293.3	81.5	127	46.9	34.6	1.4	6.8	1.6	5.3	7.6	20	8.38	130	332.5	2.05035	4.39679	1.12735	2.64516	230.327	161.159	18.4261	2.8	57.2718	4.28	143.2	107	23.4	12.8	2.46	0.84	0.93	35.026	61.7	3.96232	3.37806	30.1	1.4	0	0
000001||0002532914_0001	94.5	8.8	110.87	0.97	32.9	3.39	0.97916	255.635	16.68	12.5	271.691	58.2	139	37.5	20.7	1.8	11.1	4.6	0.5	13.6	15.9	4.7	100.4	308	1.95	4.39679	1.12735	2.64516	206	87.1	12.3	6.5	58.6	3.63	138.4	96.9	27	14.5	2.01	1.06	0.9	35.026	83.4	3.96232	3.37806	8	0.6	0	0
000001||0002546456_0001	94	8.7	125	0.91	31	4.99	0.97916	255.635	16.95	11.7	271.691	75.4	137	41.4	34	1.2	14.1	6.8	11.2	12.3	20.1	4.41	86.3	385.7	2.65	4.39679	1.12735	2.64516	155	42.2	14	4.2	33.3	4.13	138.6	101.2	20	17.4	2.11	0.76	0.91	35.026	75.6	3.96232	3.37806	17	0.9	0	1
000001||0002551345_0001	94.5	9.8	108.7	0.99	30.3	3.35	0.97916	255.635	16.77	12.7	271.691	66.1	102	40.9	25.2	1.6	12.9	3.7	4.3	5.9	20.9	6.3	115	395	2.72	4.39679	1.12735	2.64516	233	78.1	8.3	3.6	48.4	3.33	139.6	99.5	25	15.1	2.15	1.04	1.02	35.026	81.3	3.31	1.74	11.7	0.5	0	0
000001||0002554592_0001	83.4	8.6	117.39	0.92	33.7	2.96	0.97916	255.635	17.66	11.9	271.691	68.4	149	42.3	26.1	1.6	20.7	6.3	0.5	30.5	26.4	3.74	83.7	375.1	2.44	4.39679	1.12735	2.64516	230.327	161.159	18.4261	8.3	57.2718	3.62	133.9	98.2	21.5	14.2	2.23	1.12	0.86	35.026	84.2	3.96232	3.37806	9.2	0.9	0	0
000001||0002586742_0001	91.7	7.2	115.22	0.94	30.5	7.23	0.97916	255.635	15.43	12.1	271.691	71.8	137	39.4	32.4	1.2	7.9	3.2	3.6	90.5	53	6.1	92.2	218	2.02	4.39679	1.12735	2.64516	344	57.3	25.5	8.8	24.1	4.42	135.8	96.1	24	15.7	2.25	1.62	0.97	35.026	77.8	3.96232	3.37806	11.9	1.3	0	0
000001||0002592528_0001	94.5	8.2	107.275	1.00318	35.2322	3.78063	0.97916	255.635	18.7637	12.9397	271.691	65.4481	151	38.5603	26.9915	1.48302	12.9962	5.24285	7.34102	31.7229	34.3594	6.99706	142.285	343.697	2.05035	4.39679	1.12735	2.64516	230.327	161.159	18.4261	3	57.2718	3.94586	140.763	102.754	23.2523	14.9282	2.20659	1.20338	0.888996	4	51.5	3.96232	3.37806	22	1.3	0	1
000001||0002600022_0001	96.9	7.68	83.7	1.19	32.1	3.09	0.97916	255.635	20.35	15	271.691	70.5	142	39.2	31.3	1.3	17.5	6.3	1.5	19.6	26.6	18.7	156.8	347	2.19	4.39679	1.12735	2.64516	333	357.9	14.2	5.6	176.7	3.75	133.8	92	23	18.8	2.09	2.54	1.1	35.026	57.9	3.96232	3.37806	30.2	2.9	1	0
000001||0002603953_0001	85.8	11.5	106.25	1.03	31.2	2.13	0.97916	255.635	18.92	13.2	271.691	66	137	42.7	23.3	1.8	15.8	6.3	2.2	21	23.2	4.75	100.3	339.7	2.02	4.39679	1.12735	2.64516	230.327	161.159	18.4261	6.8	57.2718	3.26	140.1	102.4	21.6	14.7	2.06	0.74	0.92	35.026	80.4	3.96232	3.37806	13.1	1.1	0	0
000001||0002603953_0002	88.7	9.1	107.275	1.00318	35.2322	3.78063	0.97916	255.635	18.7637	12.9397	271.691	65.4481	143	38.5603	26.9915	1.48302	12.9962	5.24285	7.34102	31.7229	34.3594	6.99706	142.285	343.697	2.05035	4.39679	1.12735	2.64516	230.327	161.159	18.4261	11.4	57.2718	3.94586	140.763	102.754	23.2523	14.9282	2.20659	1.20338	0.888996	35.026	82.6	3.96232	3.37806	7.8	1.1	0	0
000001||0002604918_0001	67.35	6.4	102.5	1.06	39	6.43	0.93	255.635	19.9	13.5	271.691	67.8	65	28.4	39.4	0.7	9	2.4	9.9	13.6	25.1	3.2	55.8	176	2.01	4.39679	1.12735	2.64516	157	27.9	5.1	9.6	14.8	3.53	134.5	94.6	25	14.9	2.03	1.13	0.93	120	72.55	3.18	3.37806	21.7	2.85	0	0
000001||0002613781_0001	94.3	10	76.09	1.25	30.6	1.35	0.97916	255.635	19.27	15.7	271.691	45	66	25.6	19.4	1.3	27.5	11	1.5	22.2	30.4	5.5	59.6	107.9	1.82	4.39679	1.12735	2.64516	217.8	403.8	9.4	15.2	143.4	3.81	141.1	106.2	25	9.9	2.08	0.93	0.72	35.026	91.3	3.96232	3.37806	2.3	0.4	0	0
000001||0002628267_0001	105.9	9.4	117.5	0.96	36.2	5.57	0.97916	255.635	16.5	12.3	271.691	66.4	146	34.5	31.9	1.1	8.7	3.7	7.9	17.9	15.7	2.16	75	449.3	1.82	4.39679	1.12735	2.64516	230.327	161.159	18.4261	6.2	57.2718	3.18	137.1	99.4	26.5	11.2	2.12	1.3	0.86	35.026	66	3.96232	3.37806	22.3	2.1	0	0
000001||0002631078_0001	92.1	9.5	105	1.04	38.9	4.66	3.99	255.635	16.77	13.3	271.691	66.2	153	40.5	25.7	1.6	51.2	19.6	2.3	51.4	143.1	5	79	216	2.36	4.39679	1.12735	2.64516	230.327	161.159	18.4261	8.9	57.2718	2.92	139.6	101.7	22	15.9	1.99	0.76	0.88	35.026	71	3.96232	3.37806	9.9	1.2	0	1
000001||0002643782_0001	89.7	10	118.48	0.91	31.5	3.02	0.97916	255.635	17.84	11.8	271.691	69.1	132	44.4	24.7	1.8	15.2	4.8	3.7	14.2	25.5	5	55.2	181.8	2.12	4.39679	1.12735	2.64516	198.3	77.6	9.8	3	16.2	4.06	139.2	105.1	22	12.1	2.14	1.26	1.03	35.026	61.4	4.17	4.06	29.4	1.4	1	0
000001||0002648678_0001	93.1	8.9	107.61	1	34.8	2.05	0.97916	255.635	18.74	12.8	271.691	70.3	144	43.3	27	1.6	15.4	3.9	2.9	26.5	19.7	5.6	80	447	2.85	4.39679	1.12735	2.64516	230.327	161.159	18.4261	4.8	57.2718	3.47	143.5	102.9	25	15.6	2.23	1.18	0.86	35.026	58	3.96232	3.37806	31.3	2.6	0	0
000001||0002659559_0001	98.9	8.83	92.5	1.13	32.5	2.21	0.97916	255.635	20.62	14.3	271.691	62.9	123	40.4	22.5	1.8	13.2	5.4	2.7	9.9	12.2	9.8	136.2	320	2.05035	4.39679	1.12735	2.64516	176	33.4	3.5	6	66.1	3.39	140.9	100.6	25	15.3	2.13	1.26	0.84	35.026	81.8	3.96232	3.37806	13.7	1	0	0
000001||0002669990_0001	96.9	9.3	102.5	1.06	36.9	5.46	0.97916	255.635	17.31	13.5	271.691	59.2	112	36	23.2	1.6	27.3	8.6	6.3	60.6	43.4	9.25	117.5	373.2	1.95	4.39679	1.12735	2.64516	181	317.8	9	13.6	52.6	3.71	132.7	95.6	24.3	12.8	2.02	0.95	0.98	35.026	80.6	3.96232	3.37806	6.7	1.1	0	0
000001||0002670048_0001	92	8.7	102.5	1.06	34.6	4.59	0.97916	255.635	19.27	13.5	271.691	61	87	24.9	36.1	0.7	9	2.9	1	9.8	17.4	6.99706	142.285	343.697	2.07	4.39679	1.12735	2.64516	230.327	161.159	18.4261	4.5	57.2718	3.94586	140.763	102.754	23.2523	14.9282	2.20659	1.20338	0.888996	35.026	75.7	3.12	3.37806	15.8	0.9	0	0
000001||0002676010_0001	94.2	10.3	108.7	0.99	31.7	3.16	0.97916	255.635	17.57	12.7	271.691	42.1	68	24.9	17.2	1.4	30	13.3	4	117	318.4	12.9	232	947	2.05035	4.39679	1.12735	2.64516	186	97	12	15.9	47.9	3.91	138.2	101.8	22	14.4	2.32	1.35	0.93	35.026	74.7	3.96232	3.37806	14	3	0	0
000001||0002678539_0001	91.1	11.8	85	1.18	37.4	2.31	0.97916	255.635	19.99	14.9	271.691	68.9	160	41.7	27.2	1.5	13.5	4.4	7	15.5	22.8	5.3	132	560	2.63	4.39679	1.12735	2.64516	288	133.9	11.6	4.4	41	3.2	141.2	99.5	27	14.7	2.2	1.24	0.92	35.026	61.4	3.96232	3.37806	27.1	1.9	0	0
000001||0002689302_0001	89.1	10.3	113.75	0.98	32.1	4.9	0.97916	255.635	16.77	12.6	271.691	65.8	129	41.5	24.3	1.7	23.1	6.7	3.1	19.5	21.4	3.8	80	557	2.69	4.39679	1.12735	2.64516	230.327	161.159	18.4261	7.1	57.2718	3.1	138.9	97.6	24	17.3	2.21	1.02	0.63	35.026	72.1	3.96232	3.37806	17.3	1.7	0	0
000001||0002691079_0001	89.6	9.2	32.78	2.04	35	1.62	0.97916	255.635	20.71	24.3	271.691	49.2	127	35.2	14	2.5	28.1	11.4	7.7	331.8	300.6	10.2	91.6	414	1.58	4.39679	1.12735	2.64516	533	96.1	13.5	6.3	28.8	4.65	128.3	89.9	23	15.4	1.99	1.47	1	35.026	80	3.96232	3.37806	11.5	0.9	1	0
000001||0002698979_0001	88	8.3	70.65	1.3	31.3	2.84	2.85	152.6	19.52	16.2	178.9	51.5	110	27.6	23.9	1.2	23.2	10.9	10.8	774.3	127.2	8.57	75.6	161.5	1.89	4.39679	1.12735	2.64516	423	67.6	5.7	14.6	137.7	3.13	137.6	101.2	23.5	12.9	1.91	0.92	0.76	35.026	89.6	3.96232	3.37806	5.2	0.8	0	1
000001||0002705676_0001	92.9	8.2	73.75	1.26	34	2.1	0.97916	255.635	16.86	15.8	271.691	45.1	75	27.9	17.2	1.6	27.7	12.1	1.2	23.2	66.3	14.3	142.1	263	1.79	4.39679	1.12735	2.64516	285	1820.6	35	9.5	162.7	3.97	148.4	106.8	22	15.7	1.93	1.22	0.97	54	85	3.96232	3.37806	4.3	0.5	0	0
000001||0002707798_0001	91.5	10	108.7	0.99	41	3.16	0.08	255.635	18.29	12.7	271.691	65.3	120	41.1	24.2	1.7	6.5	2.7	1.2	18.3	25	3.3	64.9	221	2.21	4.39679	1.12735	2.64516	198	75.2	15.4	3.5	24.6	3.51	134.2	96.2	23	17.3	2.17	1.71	0.96	35.026	58.9	4.22	0.764	29.1	1.7	1	0
000001||0002717520_0001	85.8	13.5	107.275	1.00318	35.2322	3.78063	0.97916	255.635	18.7637	12.9397	271.691	65.4481	122	38.5603	26.9915	1.48302	12.9962	5.24285	7.34102	31.7229	34.3594	6.99706	142.285	343.697	2.05035	4.39679	1.12735	2.64516	230.327	161.159	18.4261	9.1	57.2718	3.94586	140.763	102.754	23.2523	14.9282	2.20659	1.20338	0.888996	35.026	77.7	3.96232	3.37806	12.4	1.5	0	0
000001||0002721839_0001	94.7	9.7	85	1.18	30	2	0.97916	255.635	20.44	14.9	271.691	60.1	126	35.8	24.3	1.5	15.6	5.4	1.5	37.9	30.6	6.4	77	346	2.35	4.39679	1.12735	2.64516	230.327	161.159	18.4261	4.9	57.2718	3.92	140.7	103.4	21	16.3	2.09	1.4	0.93	9	62.6	3.96232	3.37806	28	2.2	0	0
000001||0002739075_0001	91.8767	9.28805	100	1.08	35.3	4.19	0.97916	255.635	18.29	13.7	271.691	63.9	120.357	38.4	25.5	1.5	13.9	4.3	2.2	22	15.9	6.99706	142.285	343.697	2.14	4.39679	1.12735	2.64516	230.327	161.159	18.4261	4.85981	57.2718	4.19	141.7	103.5	23.2523	14.9282	2.13	1.20338	0.888996	35.026	65.3857	3.96232	3.37806	24.1527	1.57307	1	0
000001||0002749707_0002	88.2	11.3	127.17	0.85	31.7	2.61	0.97916	255.635	18.83	11	271.691	69.5	151	48.5	21	2.3	8.1	3.2	7.1	34.4	20.92	4.54	96.4	358	2.05035	4.39679	1.12735	2.64516	192.5	175.7	18.2	6.4	36.6	4.17	143.7	102.9	26.7	14.1	2.22	1.42	0.89	35.026	61.5	6	3.37806	29.4	3	0	0
000001||0002750527_0001	91	9.9	98	1.05	41	4.15	0.33	255.635	18.3	13.4	271.691	53.9	109	34.5	19.4	1.8	5	2.3	5.5	7.8	15.2	4.4	97	328	2.09	4.39679	1.12735	2.64516	155	59.7	8.2	2.3	23	4.47	138.7	99.2	27	12.5	2.16	1.44	0.9	62	58.4	3.92	3.37806	25.9	1	0	0
000001||0002757622_0001	96.5	8.7	110.87	0.97	37.1	3.27	0.97916	255.635	16.14	12.5	271.691	66.1	127	39.9	26.2	1.5	10.5	3.3	12.4	33	47	3.38	68.7	202.4	2.09	4.39679	1.12735	2.64516	223.2	226.3	9.8	3.8	22.7	3.73	138.3	103.9	23.1	11.3	2.18	1.15	0.81	29	68.5	4.09	2.36	19	1.1	0	0
000001||0002772647_0001	95.1	7.6	82.5	1.2	35.9	1.8	0.97916	255.635	19.63	15.1	271.691	50.2	86	30	20.2	1.5	20.9	8.6	2.2	18.9	49.2	16.3	216	401	1.9	4.39679	1.12735	2.64516	278	775.3	18.3	16.2	213.5	4.53	142	100.3	26.8	9.8	2.07	1.1	0.65	7	88.4	3.96232	3.37806	4.9	0.9	0	0
000001||0002783504_0001	90	8.5	89	1.13	29.7	4.92	0.97916	255.635	17.6	14.3	271.691	66.1	119	31.3	34.8	0.9	21.9	7.4	2.3	17.3	17.9	4.79	77.9	130.8	3.83	4.39679	1.12735	2.64516	181	13	9	6.6	33.9	2.81	123.6	85.2	22.4	16	2.12	0.72	0.94	35.026	69.2	3.96232	3.37806	17.8	1.7	0	0
000001||0002790552_0001	96.4	7.9	105.43	1.02	26.4	6.29	0.97916	255.635	14.71	13	271.691	54.9	110	32.8	22.1	1.5	54	10.4	11	107.4	37.1	6.7	90.7	190	2.25	4.39679	1.12735	2.64516	226.5	42	20	6.9	42.4	3.95	136.3	98.1	33	19.5	2.05	1.8	0.85	35.026	71	3.96232	3.37806	12	1.2	1	0
000001||0002801167_0001	92.6	8.3	96.25	1.1	24.6	1.76	1.75	255.635	18.2	14	271.691	63.9	100	40.4	23.5	1.7	15	6.4	1.1	8	13.2	6.66	145.3	306.1	3.27	4.39679	1.12735	2.64516	230.327	161.159	18.4261	12.1	57.2718	3.32	136.2	97	25.5	13.7	2.34	1.86	1	35.026	92.2	3.96232	3.37806	3.6	0.5	0	0
000001||0002801307_0001	92.5	8.6	117.5	0.96	31.3	3.27	0.97916	255.635	17.04	12.3	271.691	59.1	123	40.2	18.9	2.1	9.5	3.6	3.2	11	12.4	5.05	78.5	274.2	2.69	4.39679	1.12735	2.64516	230.327	161.159	18.4261	5.7	57.2718	2.95	138.7	102.4	23.4	12.9	2.16	0.88	1.07	35.026	75.9	3.96232	3.37806	14.4	1.1	0	0
000001||0002805190_0001	93.5	9.5	107.275	1.00318	35.2322	3.78063	0.97916	255.635	18.7637	12.9397	271.691	60.4	139	25.5	34.9	0.7	8.3	2.7	14.7	33.3	46.2	4.05	76.5	116.8	2.05035	4.39679	1.12735	2.64516	230.327	161.159	18.4261	8.9	57.2718	3.08	134.1	97.8	25	11.3	2.01	0.82	0.86	35.026	79.2	3.96232	3.37806	11.8	1.3	0	0
000001||0002822421_0001	99	9.7	65	1.33	70.8	6.03	0.96	255.635	21.33	16.5	271.691	52.3	126	29.2	23.1	1.3	21.1	11.8	6.5	63.5	53.3	28	651	550	3.06	4.39679	1.12735	2.64516	280	478.8	10.5	15.3	381.4	5.02	133	92.9	17	23.1	1.81	1.9	0.71	120	93.8	3.96232	3.37806	2.9	0.5	1	0
000001||0002824611_0001	94.4	8.5	116.3	0.93	38.8	3.56	0.97916	255.635	18.47	12	271.691	65.4	151	40.6	24.8	1.6	7.6	3.2	2.7	27.7	20.6	5.7	72.7	399	2.11	4.39679	1.12735	2.64516	165	97.4	9.9	6.3	25.7	3.67	141.5	103.6	23	14.9	2.15	0.88	0.83	35.026	75.8	4.31	3.37806	14.3	1.2	1	0
000001||0002827928_0001	93.2	8.3	101.09	1.05	36.3	3.65	0.97916	255.635	17.66	13.4	271.691	73.4	146	43.8	29.6	1.5	15.7	5.9	0.8	28.6	20.6	3.7	98.1	340	2.51	4.39679	1.12735	2.64516	146	62.5	9.1	9.2	24.1	3.61	137.9	99.3	26	12.6	2.18	0.77	0.9	35.026	79	3.96232	3.37806	10.8	1.3	0	0
000001||0002844881_0001	77.5	7.7	110.87	0.97	26.1	2.44	0.18	255.635	20.8	12.5	271.691	65.4481	92	38.5603	26.9915	1.48302	12.9962	5.24285	7.34102	31.7229	34.3594	6.99706	142.285	343.697	2.51	4.39679	1.12735	2.64516	230.327	161.159	18.4261	5.1	57.2718	3.73	132.2	98	23.3	10.9	2.16	1.13	0.96	35.026	67.6	3.73	2.46	26.2	2	1	0
000001||0002855549_0001	82	7.4	101.25	1.07	26.7	2.39	0.97916	255.635	20.89	13.6	271.691	67.1	109	39.3	27.8	1.4	10.4	4.8	0.4	11.7	19.6	7.2	81.9	194	2.84	4.39679	1.12735	2.64516	230.327	161.159	18.4261	12.7	57.2718	3.3	134.7	96.2	26	12.5	2.1	0.74	0.71	35.026	84.5	3.96232	3.37806	8.9	1.3	0	0
000001||0002861430_0001	96.9	8.1	112.5	0.99	43.9	7.23	0.97916	255.635	17.66	12.7	271.691	67.6	131	40.4	27.2	1.5	9.3	2.6	2.1	65.8	55.5	4.3	79	249	4.16	4.39679	1.12735	2.64516	230.327	161.159	18.4261	4.3	57.2718	5.39	137.6	97.5	28	12.1	2.26	1.22	0.96	35.026	70.4	3.96232	3.37806	17.2	1.1	0	0
000001||0002861430_0002	92.6	6.9	101.09	1.05	45.4	4.19	0.97916	255.635	17.22	13.4	271.691	66.3	109	40.7	25.6	1.6	9.2	4	1.2	15.5	16.9	11.88	106.1	462.9	2.57	4.39679	1.12735	2.64516	131	180.8	10.3	7.8	128.9	4.9	137.6	100.1	22	19.1	2.28	1.27	0.9	35.026	85.1	3.96232	3.37806	7.3	0.7	0	0
000001||0002866747_0001	98.7	8.1	96.74	1.09	41.8	6.43	0.97916	255.635	17.75	13.8	271.691	72.2	123	43.1	29.1	1.5	12.4	4.9	4.5	10	14.5	5.9	74.1	254	2.49	4.39679	1.12735	2.64516	133	42.9	4.8	4.1	25.3	4.4	137	97.4	27	12.6	2.28	1.63	0.87	35.026	72.6	3.96232	3.37806	17.6	1	1	0
000001||0002871406_0001	80.9	10.7	117.39	0.92	34	4.66	0.97916	255.635	17.75	11.9	271.691	72.3	131	44.5	27.8	1.6	17.4	4.7	1.7	12	11.7	3.8	75	210	2.05035	4.39679	1.12735	2.64516	230.327	161.159	18.4261	12	57.2718	3.93	137.5	102.1	24	11.4	2.29	0.9	1.06	35.026	77.2	3.96232	3.37806	13.1	2	0	0
000001||0002884342_0001	83.1	8.1	116.3	0.93	35.3	7.42	0.97916	255.635	17.13	12	271.691	63.6	114	34.3	29.3	1.2	14.8	4.8	3	59.3	39.1	4.26	51	273.7	3.54	4.39679	1.12735	2.64516	230.327	161.159	18.4261	7.7	57.2718	3.22	136.4	97.2	26.6	12.6	2.06	1.07	0.94	35.026	71.6	3.96232	3.37806	18.6	2	0	0
000001||0002887025_0001	100.3	8.1	95.65	1.1	38.4	7.23	0.97916	255.635	17.84	13.9	271.691	64.1	155	35.8	28.3	1.3	13.2	4.2	4.1	52.9	50.1	8.4	100	367	3.84	4.39679	1.12735	2.64516	230.327	161.159	18.4261	11	57.2718	3.7	136.4	99.8	19	17.6	2.13	1	0.93	35.026	76.2	3.96232	3.37806	10.5	1.5	0	0
000001||0002889752_0001	90.8	8.1	98	1.05	33.7	3.66	0.97916	255.635	14.6	13.7	271.691	63.7	129	40	23.7	1.7	19.8	8.8	4.6	11.8	19.2	3.96	80.4	366.2	2.63	4.39679	1.12735	2.64516	230.327	161.159	18.4261	6.5	57.2718	3.67	137.8	101.7	24.3	11.8	2.19	0.92	1	35.026	78.8	3.96232	3.37806	13.5	1.1	0	0
000001||0002891068_0001	94.6	8.5	117	1.02	40.7	6.06	0.97916	255.635	13.8	13.3	271.691	61.6	123	35.5	26.1	1.4	18.1	6.8	2.3	16.5	13.1	12.2	113	348	3.97	4.39679	1.12735	2.64516	230.327	161.159	18.4261	10.4	57.2718	3.33	139.5	109.6	24	5.9	2.27	1.36	1.13	35.026	78.3	3.96232	3.37806	12.1	1.6	0	0
000001||0002901953_0001	93.8	9.1	80.43	1.22	28.1	3.31	4.28	255.635	21.33	15.3	271.691	64.7	82	34.8	29.9	1.2	10.1	4.3	1	43.8	33.3	9.7	120.5	254	2.05035	4.39679	1.12735	2.64516	367	275.5	16.6	8.4	157.2	3.38	136.7	101.9	16	18.8	2.07	0.95	0.74	35.026	74.9	3.18	7.04	11.6	1.3	0	0
000001||0002902039_0001	90	8.5	105	1.04	27.3	2.58	0.97916	255.635	19.27	13.3	271.691	66	138	41.1	24.9	1.7	10.9	3.5	0.8	18.1	23.1	4.6	65	311	2.69	4.39679	1.12735	2.64516	230.327	161.159	18.4261	11.4	57.2718	3.78	139.6	101.4	23	15.2	2.36	1.28	0.86	35.026	84.3	3.96232	3.37806	7.4	1	0	0
000001||0002909835_0001	96.5	8.4	110.87	0.97	36.8	4.01	0.97916	255.635	17.13	12.5	271.691	65.8	147	39.8	26	1.5	19	4.8	3.7	63.6	205.5	4.7	80.2	183.2	3.31	4.39679	1.12735	2.64516	960	2112.5	138.8	9.8	97.7	3.3	135	95.3	23.2523	14.9282	2.19	1.20338	0.888996	35.026	83.2	3.96232	3.37806	8.9	1.1	1	0
000001||0002911144_0001	97.5	7	108.7	0.99	34.1	6.58	0.97916	255.635	17.66	12.7	271.691	68.8	143	40.1	28.7	1.4	18.1	6.4	2.4	59.7	44.3	5.5	91	374	2.05035	4.39679	1.12735	2.64516	182	63	8.4	3.7	32.3	3.51	140.4	96.1	25.8	14	2.27	1.12	0.95	35.026	70.6	3.96232	3.37806	16.8	0.9	0	0
000001||0002921165_0001	88.6	9.3	107.61	1	33.1	2.53	0.97916	255.635	19.18	12.8	271.691	64.6	147	42.9	21.7	2	9.9	2.9	3.4	18.7	20.2	8.88	107	534.3	2.35	4.39679	1.12735	2.64516	371	545	20.6	2.6	203.1	4.24	137.7	101.8	18.5	29.8	2.21	1.71	0.84	4	50.3	3.96232	3.37806	31.7	1.6	0	0
000001||0002926864_0001	94	10.2	116.25	0.97	28.7	3.06	0.19	267.6	19.9	12.4	291	67.9	154	44.6	23.3	1.9	15.1	3.9	1.1	24.4	24.4	10.19	99.9	501.9	2.39	4.39679	1.12735	2.64516	166	112.2	12.9	4.7	28.5	3.9	136.8	97.8	22.9	16.1	2.33	1.23	0.77	35.026	64.5	4.08	3.37806	23.9	1.8	0	0
000001||0002933377_0001	83.4	9.2	113.59	0.97	33.3	2.85	0.27	238.1	17.2	12.5	292.5	69.9	122	44	25.9	1.7	6.3	1.8	0.8	15.5	16.6	4.02	75.4	258.7	1.95	4.39679	1.12735	2.64516	204.5	94.4	5.6	5.6	21	3.69	145.6	106.9	25.6	13.1	2.18	0.81	1.06	35.026	75.8	4.06	0.79	20	1.5	1	0
000001||0002944506_0001	90.6	10	105.43	1.02	30.2	3.8	0.97916	255.635	19.54	13	271.691	67.6	129	44.8	22.8	2	17	6.8	3.5	16.7	26.5	3.97	59.2	234.3	2.94	4.39679	1.12735	2.64516	182.6	168.6	13.1	6.1	21.1	3.93	140	103.4	20.1	16.5	2.32	1.21	0.87	35.026	79	4.13	3.37806	14.7	1.1	1	0
000001||0002946675_0001	94.1	11.1	96.25	1.1	35	2.46	2.19	255.635	19.99	14	271.691	70.5	144	41.5	29	1.4	8.2	3.6	3.7	22.8	24.1	5.87	97.2	489.5	3.19	4.39679	1.12735	2.64516	558	1131.9	57.9	12.2	207.9	4.17	133.2	99.1	20.8	13.3	2.17	1.41	0.78	35.026	81.3	3.96232	3.37806	10	1.5	0	0
000001||0002946773_0001	86.2	8.19	117.5	0.96	26.9	3.13	0.16	255.635	18.83	12.3	271.691	72.8	157	42.9	29.9	1.4	12.9	3.2	4.2	38.6	28.2	6.52	74.6	394	2.8	4.39679	1.12735	2.64516	230.327	161.159	18.4261	4.8	57.2718	3.47	138.8	100.2	26.3	12.3	2.25	1.44	0.92	35.026	52.4	3.96232	3.37806	35.3	3.2	0	0
000001||0002954706_0001	95.2	7.1	100	1.08	29.5	2.61	0.85	211.1	28.31	13.7	271.691	62.3	77	32.8	29.5	1.1	3.6	1.9	14.2	27.9	19.9	11.06	169	383.1	3.36	4.39679	1.12735	2.64516	104	37.8	8.8	2.8	39.6	4.3	142.4	106.5	19.8	16.1	2.13	1.43	0.96	35.026	66.3	3.96232	3.37806	27	1.1	0	0
000001||0002955091_0001	63.6	12.1	115	0.97	36.4	3.7	0.97916	255.635	17.04	12.5	271.691	67	130	43	24	1.8	29.6	12.5	1.4	16.5	18.5	6.56	104	360	2.05035	4.39679	1.12735	2.64516	230.327	161.159	18.4261	7.9	57.2718	3.09	138.2	100.7	22.5	15	2.14	1.07	1.06	35.026	70.3	3.96232	3.37806	14.5	1.6	1	0
000001||0002955999_0001	96	9.8	125	0.91	36.8	5.68	0.97916	255.635	16.59	11.7	271.691	68.6	136	40.9	27.7	1.5	28	12.5	1.3	34.4	25.9	7.81	104	252.3	3.2	4.39679	1.12735	2.64516	181	26.7	5.7	9.5	20.7	4.27	135	98.5	21.5	15	2.13	1.38	0.96	35.026	74.5	3.96232	3.37806	14.4	1.8	0	0
000001||0002956779_0001	100.8	8.7	125	0.91	29.1	2.44	0.97916	255.635	19.45	11.7	271.691	64	149	40.9	23.1	1.8	7.6	3.4	4.3	54.9	120.2	4.6	100	253.9	2.26	4.39679	1.12735	2.64516	194	300.8	19.9	4.1	111.2	3.65	141.2	103.8	23.2523	14.9282	2.33	1.20338	0.888996	35.026	57.1	3.74	3.37806	35.6	2.6	1	0
000001||0002958271_0001	98.3	9.7	104.35	1.03	38	5.26	0.97916	255.635	16.23	13.1	271.691	68.9	131	42.8	26.1	1.6	27.5	12	3.7	30.8	26.3	3.77	77.3	248.2	3.09	4.39679	1.12735	2.64516	230.327	161.159	18.4261	10	57.2718	3.28	140.7	99.7	25.1	15.9	2.25	0.88	0.9	35.026	71.4	3.96232	3.37806	14.5	2	0	0
000001||0002958587_0001	93.8	8.6	111.25	1	37.6	6.58	2.91	255.635	17.75	12.8	271.691	71.7	148	40.1	31.6	1.3	20.4	8.4	1.2	11.9	12.4	6.48	88.6	301.2	5.3	4.39679	1.12735	2.64516	205	31.7	10	6.5	17.6	3.73	135.3	93.2	26.8	15.3	2.39	1.18	0.92	35.026	70.5	3.96232	3.37806	16	1.5	0	0
000001||0002965013_0001	91.5	9	113.75	0.98	36.1	4.01	0.97916	255.635	18.02	12.6	271.691	75.7	124	39.9	35.8	1.1	7	3	2.3	11.6	17.6	4.14	95	327.3	2.05035	4.39679	1.12735	2.64516	230.327	161.159	18.4261	6.3	57.2718	4.23	141.1	101	25.6	14.5	2.21	0.95	0.89	63	63.4	3.96232	3.37806	26.6	2.6	0	0
000001||0002971839_0001	86.3	10.5	111.25	1	36.7	3.65	0.97916	255.635	18.47	12.8	271.691	63.1	133	40.4	22.7	1.8	24.7	11.8	0.6	11.8	16.8	7.71	126	425.6	2.05035	4.39679	1.12735	2.64516	205	56.1	9	9.2	39	3.96	139	100.4	22	16.6	2.14	1.05	1.07	35.026	77.8	3.96232	3.37806	10.7	1.3	0	0
000001||0002975862_0001	93.2	8.2	116.3	0.93	31	6.03	0.97916	255.635	16.14	12	271.691	67.7	117	40.7	27	1.5	18.7	6.6	7	83.6	92.8	3.48	78	237.9	2.05035	4.39679	1.12735	2.64516	230.327	161.159	18.4261	7.9	57.2718	3.07	138.4	96.5	23.8	18.1	2.24	0.83	0.99	35.026	80.7	3.96232	3.37806	9.1	0.9	0	0
000001||0002976702_0001	89.1	7.8	115	0.97	29.3	4.82	0.97916	255.635	17.4	12.5	271.691	68.9	122	40.1	28.8	1.4	10.2	3.5	4.1	14.5	20.5	5.09	79	247.6	2.72	4.39679	1.12735	2.64516	449	607.5	16.6	4.6	217.1	4.41	138.2	102.4	28.3	18.8	2.22	1.58	0.88	35.026	61.5	3.96232	3.37806	26.5	2	0	0
000001||0002980161_0001	91	9.1	120	0.94	27.8	3.06	0.4	302.4	16.54	12.1	281.4	71.1	134	46.2	24.9	1.9	8.7	3.3	3.3	16	18.3	9.46	110.3	239.4	2.75	4.39679	1.12735	2.64516	200	65.4	11	6.5	29.8	4.46	137.7	103.9	19.1	14.7	2.34	1.15	0.93	35.026	73.3	4.45	2.04	17.8	1.6	1	0
000001||0002980320_0001	95.9	10.5	37.77	1.84	42.9	1.29	0.97916	255.635	22.94	22.2	271.691	44.6	123	29.9	14.7	2	11	4.9	7.1	2359	8387	19.64	321.4	852.6	2.17	4.39679	1.12735	2.64516	620	1043.2	85.3	11.1	381.4	5	136.9	101.5	17.7	17.7	1.62	1.6	0.68	35.026	87	3.96232	3.37806	7.8	1	0	1
000001||0002981981_0001	94.3	7.9	116.3	0.93	32.8	5.36	0.97916	255.635	16.32	12	271.691	58.4	121	36	22.4	1.6	15.3	5.8	5.9	34	45.8	9.33	70	251	3.59	4.39679	1.12735	2.64516	191	265.3	16.5	8.3	30.2	4.13	140.7	101.3	22.9	16.5	2.13	0.88	0.75	35.026	72.9	3.96232	3.37806	13.4	1.5	0	0
000001||0002982955_0001	102.2	8.19	110	1.01	25	3.09	0.97916	255.635	17.22	12.9	271.691	66.2	133	43	23.2	1.9	15.9	6.4	2.2	54.3	41.2	9.31	190.6	491.5	2.42	4.39679	1.12735	2.64516	270	184.5	10.2	13.8	72.7	3.87	141.1	101.5	21.2	18.4	2.14	1.54	0.94	35.026	88.2	3.96232	3.37806	5.6	0.9	0	1
000001||0002985730_0001	90.7	9.5	122.5	0.92	28.7	2.69	0.1	232.5	17.54	11.9	250.9	78.9	119	46.1	32.8	1.4	5.7	1.9	3.6	17.1	29	9.87	102.6	342.9	2.49	4.39679	1.12735	2.64516	470	163.8	103	6.6	22.9	5.93	137.9	98.9	24.6	14.4	2.25	1.46	0.98	35.026	74.8	4.03	1.45	18.4	1.6	1	0
000001||0003001786_0001	95.9	6.5	109.78	0.98	35.5	5.26	0.99	255.635	16.77	12.6	271.691	65	142	42	23	1.8	14.6	5.5	0.5	18.6	27.3	4.77	84	198	3.48	4.39679	1.12735	2.64516	188	578.5	8.7	10.9	28.4	3.72	133.8	95.3	21.8	16.7	2.14	0.83	0.95	35.026	80.2	3.96232	3.37806	9.9	1.3	0	0
000001||0003002984_0001	73.2	6.53	117.39	0.92	35.2	5.57	0.97916	255.635	18.02	11.9	271.691	67.5	80	33.8	33.7	1	6.2	2.6	1.8	10.7	14	5.9	128.7	403.1	2.93	4.39679	1.12735	2.64516	230.327	161.159	18.4261	7.3	57.2718	4.05	135.7	95.1	25.5	15.1	2.35	1.69	0.78	59	83.7	3.96232	3.37806	8.3	0.7	0	0
000001||0003003113_0001	94.3	12.8	91.3	1.13	32	4.19	0.97916	255.635	17.66	14.3	271.691	49.1	104	31	18.1	1.7	10.3	2.5	2.2	13	17.1	8.68	211	390.7	1.52	4.39679	1.12735	2.64516	114	36.3	9	9.2	60.3	4.03	149	100.7	23.3	25	2.05	2.09	1.35	35.026	81.2	3.96232	3.37806	8.3	0.9	0	0
000001||0003003483_0001	94.8	11.4	63.04	1.36	40.7	2.56	1.75	222.4	18.31	16.9	239.8	72.4	112	35.5	36.9	1	12.7	4.2	5.8	780.5	517.6	16.03	236.4	623	2.53	4.39679	1.12735	2.64516	947	204.5	20.5	6.5	108.8	4.72	126.8	90.8	18.2	17.8	2	1.19	1.71	35.026	76.5	1.94	3.37806	12.2	1	0	1
000001||0003008015_0001	88.8	8.3	95	1.11	44	6.29	2.01	289.3	17.4	14.1	291.8	55.9	127	33.7	22.2	1.5	34.1	14.9	6.8	28.2	24.3	4.76	54	229.5	1.99	4.39679	1.12735	2.64516	327.8	78	26.2	10.6	28.3	3.53	129	91.9	22.6	14.5	2.09	0.76	0.83	35.026	76.1	1.8	3.37806	13.2	1.8	0	0
000001||0003013497_0001	96.2	7.7	88.75	1.16	39.9	2.51	5.635	302	19.72	14.6	267.9	64	116	36.6	27.4	1.3	17.7	6.3	0.9	180.2	109.4	5.41	85	205.7	2.05035	4.39679	1.12735	2.64516	310	92.1	7.3	9.3	31.4	3.23	143.1	101.3	15.9	25.8	2.12	1.28	1.22	35.026	81.9	3.96232	3.37806	9.3	1.1	0	0
000001||0003017757_0001	94.9	7.9	110.87	0.97	23	2.58	0.25	210.6	16.54	12.5	296.5	59.3	75	42.1	17.2	2.4	7	2.7	3.4	24	59.9	7.46	111	198.3	2.28	4.39679	1.12735	2.64516	146	94.9	10.1	5	62.4	4.07	141.5	103.1	23.5	14.9	2.17	0.76	1.2	35.026	61.6	4.47	4.7	29.1	2.4	1	0
000001||0003018664_0001	90.3	10.3	118.48	0.91	33.2	6.16	0.97916	255.635	17.75	11.8	271.691	65	135	40.9	24.1	1.7	19.8	6.7	1.7	21.4	18.4	6.29	160	422.5	3.54	4.39679	1.12735	2.64516	179	79.5	12.4	8.2	32.9	3.7	140.9	98.7	21.3	20.9	2.21	1.3	0.93	35.026	68.6	3.96232	3.37806	17.9	2.1	0	0
000001||0003021198_0001	91.8767	9.28805	107.275	1.00318	35.2322	3.78063	1.04	255.635	18.7637	12.9397	271.691	65.4481	120.357	38.5603	26.9915	1.48302	12.9962	5.24285	7.34102	31.7229	34.3594	6.99706	142.285	343.697	2.05035	4.39679	1.12735	2.64516	146.5	32.4	0.6	4.85981	29.4	3.94586	140.763	102.754	23.2523	14.9282	2.20659	1.20338	0.888996	35.026	65.3857	3.96232	3.37806	24.1527	1.57307	0	1
000001||0003023319_0001	97.9	9.2	110	1.01	28.5	3.51	0.26	313.6	17.48	12.9	277.6	65.4481	134	38.5603	26.9915	1.48302	12.9962	5.24285	7.34102	31.7229	34.3594	7.89	86.8	283.4	2.49	4.39679	1.12735	2.64516	221	101.5	18	3.9	28.6	4.29	141.9	103.8	23.6	14.5	2.27	0.98	0.91	35.026	65.8	4.29	3.95	25.4	1.5	1	0
000001||0003023526_0001	88.8	13.1	38.61	1.84	35.3	3.85	9.53	305.8	19.81	22.2	248.4	55.3	131	34.8	20.5	1.7	17.4	6.8	4	2662	2306.5	21.52	284	956.4	2.17	4.39679	1.12735	2.64516	9443	2644	181.7	16.9	212.4	4.31	146.3	95.1	26.5	12.8	1.9	0.97	1.44	35.026	94.3	3.96232	3.37806	2.8	0.5	0	0
000001||0003023526_0002	86.9	10.5	95.65	1.09	31.8	2.37	0.42	215	19.19	13.9	260.7	66.2	89	42.8	23.4	1.8	5.5	1.6	7	14.4	15.6	5.19	80.2	545.3	1.86	4.39679	1.12735	2.64516	440	485.1	17.9	8.5	185.2	3.7	144.5	110.4	23	11.1	2.28	1.13	0.98	35.026	73.4	3.96232	3.37806	21.2	2.5	1	0
000001||0003025387_0001	90	8.8	93	1.1	33.2	3.57	1.66	247.4	15.3	14.2	291	56.2	98	35.8	20.4	1.8	9.5	3.5	1.1	20.1	36.1	14.31	245	454.3	2.61	4.39679	1.12735	2.64516	192	636.1	23.6	15.4	219.7	3.98	138.4	103.2	21.8	13.4	2.15	1.44	1.07	35.026	84.6	3.96232	3.37806	8.4	1.5	0	0
000001||0003026695_0001	100.3	8.3	128.75	0.88	34.6	7.23	0.71	332	17.84	11.4	302.3	73.3	135	41.2	32.1	1.3	21.3	9.1	3.2	13.1	24.2	5.73	80.3	265.3	4.27	4.39679	1.12735	2.64516	230.327	161.159	18.4261	10.4	57.2718	3.83	136.4	94.4	25.4	16.6	2.31	1.1	1.04	35.026	79.8	3.96232	3.37806	7.7	1	0	0
000001||0003028962_0001	87.6	9.4	107.275	1.00318	35.2322	3.78063	0.97916	255.635	18.7637	12.9397	271.691	66.7	138	40	26.7	1.5	23.8	7.8	3.5	32.2	20.6	2.97	90.6	409.1	2.05035	4.39679	1.12735	2.64516	230.327	161.159	18.4261	9.1	57.2718	3.78	138.7	100.6	23.3	14.8	2.35	1.31	0.72	35.026	79.5	3.96232	3.37806	11.6	1.3	0	0
000001||0003034355_0001	97.1	9.4	95.9	1.06	39.7	7.65	1.83	215.4	16.86	13.5	259.2	61.8	121	36.9	24.9	1.5	31	15.2	17.8	36.9	85.7	5.99	118.9	388.8	2.05035	4.39679	1.12735	2.64516	214.3	51.3	6.7	8.2	29.3	3.13	139.5	97.8	23.2523	14.9282	2.06	1.20338	0.888996	35.026	82.4	3.96232	3.37806	6.2	0.6	0	0
000001||0003037422_0001	88.9	8.6	114.13	0.95	32.7	7.45	1.02	435.9	18.64	12.2	332.7	75.2	128	41.6	33.6	1.2	2.6	1	8.4	8.4	10.8	10.53	144.2	487.1	4.1	4.39679	1.12735	2.64516	230.327	161.159	18.4261	7.5	57.2718	4.31	136.8	95.7	24.1	17	2.3	1.31	1.05	35.026	72	3.96232	3.37806	16.8	1.7	0	0
000001||0003041994_0001	83.3	8.7	91.62	1.09	36.5	5.39	1.36	229.3	17.2	13.8	266.2	63.9	146	38.3	25.6	1.5	10.5	4.4	3.4	125.7	116.8	10.12	212.9	461.4	3.41	4.39679	1.12735	2.64516	1542	158.8	18.9	20.4	255.8	3.57	140.7	97.9	23.4	19.4	2.13	1.24	1.07	92	85.6	3.96232	3.37806	5.6	1.3	1	0
000001||0003047523_0001	84	8.8	91.62	1.09	39.2	5.08	0.28	264.1	18.2	13.8	293.7	72.5	146	44.7	27.8	1.6	10.1	4.3	5	25.4	25.1	11.04	147.3	684.6	3.32	4.39679	1.12735	2.64516	230.327	161.159	18.4261	4.3	57.2718	4.3	142.9	101.2	26.4	15.3	2.39	1.16	0.99	35.026	66.8	3.96232	3.37806	22.4	1.4	0	0
000001||0003058351_0001	89.4	7.3	102.17	1.04	46	6.03	1.22	269.5	19.08	13.3	285.5	69.6	105	31.6	38	0.8	11.8	4.5	5.3	80.1	64.9	4.26	73	134.4	3.85	4.39679	1.12735	2.64516	230.327	161.159	18.4261	5.5	57.2718	4.76	134.5	96.3	25.9	12.3	2.17	1.35	1.1	35.026	67.8	3.96232	3.37806	19.5	1.6	0	0
000001||0003061427_0001	88.8	7.3	97.83	1.08	34.1	2.12	1.29	185.6	16.54	13.7	287.9	68.9	149	49.3	19.6	2.5	37.8	14.7	0.7	38.9	18.8	7.34	98	337.2	2.15	4.39679	1.12735	2.64516	230.327	161.159	18.4261	8.6	57.2718	3.81	141.3	100.9	26.4	14	2.29	1.31	0.86	35.026	80.2	3.96232	3.37806	12	1.3	0	0
000001||0003062368_0001	87	9.7	97.83	1.08	44.7	7.61	1.01	313.7	15.44	13.7	302.5	67.2	124	35.2	32	1.1	45.4	22	2.6	9.8	19.2	11.83	139	333.3	3.03	4.39679	1.12735	2.64516	262	103.2	2.7	14.3	111.7	3.04	139.2	99.2	27.7	11.7	2.32	1.32	0.92	35.026	81	3.96232	3.37806	9.5	1.7	0	0
000001||0003067786_0001	97.7	9.2	93	1.08	29	2.06	0.45	271.4	18.3	13.8	265.2	69.4	134	44.2	25.2	1.8	8.6	3.6	6.9	22.7	26.8	9.25	128	379.8	2.01	4.39679	1.12735	2.64516	183	219.7	10.2	4.2	48.1	4.54	140.1	105.8	22.8	11.5	2.33	0.8	1.02	35.026	68.5	3.96232	3.37806	24	1.5	0	0
000001||0003068990_0001	91.4	9	101.25	1.07	44.4	5.91	1.59	344.2	17.98	13.6	327	70.9	97	33.4	37.5	0.9	5.1	3	1.7	14.4	16.6	12.94	242.3	431.5	2.45	4.39679	1.12735	2.64516	230.327	161.159	18.4261	6.5	57.2718	5.01	138.5	101.7	22.3	14.5	2.07	1.49	0.73	35.026	77.3	3.96232	3.37806	10	0.8	0	0
000001||0003077490_0001	91.8	9.9	113.75	0.98	39	5.26	5.01	213.5	16.43	12.6	255.4	61.3	122	39.1	22.2	1.8	42.5	18	5.2	225.6	205.1	8.01	199	442.2	2.18	4.39679	1.12735	2.64516	1399	400.2	22.2	11.6	218.4	4	141.8	107.2	28.9	5.7	2.23	0.79	0.87	35.026	85.1	3.96232	3.37806	6	0.8	0	0
000001||0003082400_0001	91.1	9.5	113.75	0.98	32.6	3.2	0.36	255.4	17.87	12.6	276.3	59.1	122	36.2	22.9	1.6	4.9	1.6	1.3	8.4	23.5	6.96	77.5	244.2	1.84	4.39679	1.12735	2.64516	221	72.9	16.3	2.2	30	4.25	144.6	102.9	25.2	16.5	2.37	1.3	0.84	35.026	59.7	4.16	0.179	29.5	1.1	0	1
000001||0003082759_0001	91.8	10.6	126.09	0.85	37.4	5.68	0.67	250.5	14.99	11.1	297.2	70.2	128	42.1	28.1	1.5	11.5	5.3	3.1	12.3	18.7	5.37	64	209.3	3.46	4.39679	1.12735	2.64516	230.327	161.159	18.4261	5.6	57.2718	3.48	142.6	105.5	23	14.1	1.96	1.11	0.94	35.026	68.2	3.96232	3.37806	20.3	1.7	1	0
000001||0003083269_0001	90.6	8.8	108.75	1.02	33.6	3.47	1.87	197.5	16.1	13	263.8	63.7	129	40.1	23.6	1.7	28.6	11.4	2.7	34.5	22	5.58	86	241.1	2.96	4.39679	1.12735	2.64516	230.327	161.159	18.4261	7	57.2718	3.67	134.5	98.3	27.2	9	2.01	0.89	0.89	35.026	76.2	3.96232	3.37806	11.9	1.1	0	0
000001||0003092117_0001	85.7	10.6	107.275	1.00318	35.2322	3.78063	0.97916	255.635	18.7637	12.9397	271.691	65.4481	128	38.5603	26.9915	1.48302	12.9962	5.24285	7.34102	31.7229	34.3594	6.99706	142.285	343.697	2.05035	4.39679	1.12735	2.64516	230.327	161.159	18.4261	10.3	57.2718	3.71	139.6	103.3	23.2523	14.9282	2.09	1.20338	0.888996	35.026	74.1	3.96232	3.37806	15.3	2.1	0	0
000001||0003094437_0001	95.8	10.4	107.61	1	34.6	3.75	0.32	217.2	18.64	12.8	299.3	68.4	126	40.7	27.7	1.5	11	3.3	1.3	13.8	17.5	5.28	113	353.3	2.05035	4.39679	1.12735	2.64516	230.327	161.159	18.4261	10.1	57.2718	3.68	140.9	102.3	23.8	14.8	2.13	1.24	0.89	35.026	74.8	3.96232	3.37806	15	2	0	0
000001||0003095998_0001	87.1	8.5	86.96	1.17	44.5	4.99	1.39	206.8	16.65	14.7	265	54.8	91	30.2	24.6	1.2	105.1	51.1	1.4	20.1	28.3	7.61	111.9	119	2.05035	4.39679	1.12735	2.64516	320	389.4	13.5	6.3	158.5	4.58	141.6	98.1	24.3	19.7	2.06	1.2	1.27	35.026	76.6	3.96232	3.37806	3.5	0.3	0	0
000001||0003098844_0001	91.1	11.6	107.275	1.00318	35.2322	3.78063	0.97916	255.635	18.7637	12.9397	271.691	59.7	143	42.1	17.6	2.4	10.4	3.6	7	52.2	42.36	7.92	82.2	513.5	0.18	4.39679	1.12735	2.64516	231.9	177.7	17.2	4.7	80.4	3.55	143	98.7	30.1	14.2	2.41	1.46	0.65	35.026	66.1	4.06	3.37806	23	1.6	1	0
000001||0003099032_0001	86.1	7.8	60.87	1.38	31.5	2.56	8.24	209.2	19.08	17.1	222.4	57.7	114	39.6	18.1	2.2	14.9	6.7	1.6	16.3	29.3	9.56	144.1	322.7	2.48	4.39679	1.12735	2.64516	519	2614.9	88.3	8.9	200.2	3.08	137.5	97.8	22.8	16.9	2.22	1.06	0.85	35.026	82.7	3.96232	3.37806	8.4	0.9	0	0
000001||0003100392_0001	89.9	10.3	77.75	1.19	25.9	6.14	6.64	197.1	19.52	15	219.3	64.4	112	38	26.4	1.4	28.9	14	4	26.2	77.5	20.6	184.9	289.7	2.05035	4.39679	1.12735	2.64516	406.6	927.1	24.8	2.3	257.9	3.83	148.8	102.7	26.2	14.7	2.21	0.85	1.14	35.026	77	3.96232	3.37806	8	0.2	0	1
000001||0003100939_0001	83.6	9.2	74.91	1.22	38.8	10.36	0.79	247.9	17.2	15.3	276.9	63.6	99	34.9	28.7	1.2	6.6	2.1	0.5	36.5	19.4	5.89	150	240.9	3.97	4.39679	1.12735	2.64516	230.327	161.159	18.4261	5.8	57.2718	4.31	137.8	103.3	19.6	14.9	2.14	1.49	1.01	35.026	78.6	3.96232	3.37806	12.5	0.9	0	0
000001||0003108566_0001	75.6	9.1	110	1.01	33	2.78	1.53	230.5	17.65	12.9	299.9	74.6	129	45.3	29.3	1.5	5.8	2	4.8	13.7	19.2	7.08	96	410.8	2.64	4.39679	1.12735	2.64516	230.327	161.159	18.4261	6.1	57.2718	4.52	141.9	100.4	27.7	13.8	2.32	1.3	1	35.026	66.5	3.96232	3.37806	22.7	2.1	0	0
000001||0003108974_0001	98.8	7.9	107.5	1.03	32.2	4.74	8.42	186	15.99	13.1	291.9	63.3	104	38.9	24.4	1.6	14.3	4.4	0.7	121.4	24.1	5.93	52	205.9	1.95	4.39679	1.12735	2.64516	161	21.8	2.1	7.6	26.7	3.47	156.4	113.4	26.8	8.9	2.11	0.64	1.01	35.026	75.2	3.96232	3.37806	15.6	1.6	1	0
000001||0003114210_0001	85.1	10	122.5	0.92	27.3	4.01	0.16	274.4	17.65	11.9	264.2	74.8	140	45.1	29.7	1.5	9.7	3.2	0.6	19.7	29.8	4.35	73.7	181.3	1.98	4.39679	1.12735	2.64516	275	167.3	14.4	11	19.1	3.28	145.1	103	25.4	16.7	2.31	0.95	0.9	39	79.3	4.09	3.37806	11.6	1.6	1	0
000001||0003114366_0001	83.2	7.8	98.91	1.07	32.6	4.01	1.12	232.6	18.2	13.6	285.1	65.4	95	35.8	29.6	1.2	15.1	7.1	0.5	9.3	16.8	7.95	63.9	137	2.37	4.39679	1.12735	2.64516	153	211.3	6.7	4.7	68.8	3.34	135.5	92.6	27.1	15.8	2.2	1.07	0.84	35.026	72.8	3.96232	3.37806	17.5	1.1	0	0
000001||0003115598_0001	89.8	10.3	130.43	0.91	29.4	3.78	0.17	246.1	17.65	11.8	303.5	70.1	152	46.1	24	1.9	14.9	4.2	4.7	29.1	23.9	4.87	94	266.3	3.33	4.39679	1.12735	2.64516	219	120.4	4.9	6	56.9	3.68	146.7	105	25.5	16.2	2.25	1.28	1.05	35.026	73.5	3.96232	3.37806	17.3	1.4	0	0
000001||0003116752_0001	83.4	8.3	111.25	1	33.4	7.42	1.58	258.6	19.41	12.8	341.7	79.5	116	40.6	38.9	1	5.6	2.6	6.8	115.6	44.4	5.41	103.9	296.4	2.05035	4.39679	1.12735	2.64516	230.327	161.159	18.4261	5.7	57.2718	3.94586	140.763	102.754	23.2523	14.9282	2.20659	1.20338	0.888996	35.026	71.6	3.96232	3.37806	19	1.5	1	0
000001||0003124191_0001	87.1	9.5	104.35	1.03	28.6	3.09	1.19	232.3	19.63	13.1	303	72.4	122	42.6	29.8	1.4	9.1	3.7	0.6	27.5	17.3	7.23	91.6	226.8	4.49	4.39679	1.12735	2.64516	230.327	161.159	18.4261	11.1	57.2718	3.58	138.7	99.5	24.4	14.8	2.36	1.5	0.96	35.026	86.7	3.96232	3.37806	8.2	1.1	0	0
000001||0003124269_0001	90.7	9.6	62.71	1.36	45.6	7.45	1.57	171	19.86	16.9	241.5	55.7	125	32.8	22.9	1.4	19.3	8.9	12	1581.2	1480.3	16.26	209	720.1	3.34	4.39679	1.12735	2.64516	710	298.7	59.5	30.1	374	2.69	135.7	100	20	15.7	1.49	1.02	0.7	35.026	90.9	3.96232	3.37806	4.2	1.4	0	1
000001||0003127051_0001	94.5	7.1	100	1.08	49.5	1.01	2.82	169.8	24.83	13.7	252.1	60.4	70	33.5	26.9	1.2	6.1	1.9	2	17.5	46.1	22.54	966.8	354.4	4.42	4.39679	1.12735	2.64516	230.327	161.159	18.4261	5.5	57.2718	4.2	129.8	89	24.7	16.1	2.51	2.28	1.06	35.026	78.8	3.96232	3.37806	7.9	0.6	0	0
000001||0003131591_0001	94.1	10.4	118.48	0.91	33.5	4.01	0.24	193.8	16.98	11.8	285.5	67.7	144	44.5	23.2	1.9	23.3	9.3	1.7	56	21.7	3.43	89.6	470	2.05035	4.39679	1.12735	2.64516	210.5	97.1	8.5	7.4	28.3	3.63	136.9	98.1	22.9	15.9	2.23	0.98	0.96	35.026	69.5	3.96232	3.37806	18.6	2	0	0
000001||0003133058_0001	86.6	8.5	110.87	0.97	33.2	4.07	0.51	274.5	17.76	12.5	274.4	72.5	121	39	33.5	1.2	5.1	2.7	2.6	15.9	20.2	4.34	64.3	352	2.1	4.39679	1.12735	2.64516	230.327	161.159	18.4261	4.7	57.2718	4.11	142.9	104.3	23.8	14.8	2.25	1.8	0.98	35.026	58.5	3.96232	3.37806	29.1	2.4	0	0
000001||0003141480_0001	91	10	120.65	0.9	31.6	5.57	15.04	255.5	16.98	11.6	300.3	74	134	37.1	36.9	1	11.1	5.9	0.9	17.4	20.2	4.67	98	242	3.47	4.39679	1.12735	2.64516	230.327	161.159	18.4261	6	57.2718	4.04	138.8	101.6	23.9	13.3	2.16	1.38	1.07	35.026	75.2	3.96232	3.37806	11.1	0.9	0	0
000001||0003142041_0001	95.6	8.3	102.27	1.03	24.2	4.8	2.86	238.3	19.86	13.1	282.8	70.9	102	30.9	40	0.8	5.4	2.6	18.7	11.5	19.7	4.67	57.2	195.2	2.38	4.39679	1.12735	2.64516	211	44.3	15.5	5	16.9	3.78	139.2	101.3	22.3	15.6	2.12	1.11	0.81	35.026	76.6	3.96232	3.37806	16.9	1.1	1	0
000001||0003150934_0001	90.6	11.1	108.75	1.02	36.3	3.35	1.61	183.3	17.31	13	230.4	63	99	39.1	23.9	1.6	13.2	6.1	1.3	11.5	17.6	8.57	92.5	295.1	2.06	4.39679	1.12735	2.64516	208.1	61.5	8.7	13.3	39.2	3.39	141	101.9	24	15.1	2.12	0.97	0.97	35.026	85.3	3.96232	3.37806	6.3	1	1	0
000001||0003163602_0001	90	7.9	103.26	1.03	32.9	2.03	0.08	314.6	17.76	13.2	231.3	72.1	160	46.3	25.8	1.8	12.6	4.3	3.1	16.2	14.5	9.46	99	181.5	2.33	4.39679	1.12735	2.64516	157	87.7	6.1	4.1	26.4	3.89	141.2	106	21.9	13.3	2.23	0.95	0.94	2	58.7	4.84	2	25.6	1.8	1	0
000001||0003169173_0001	92	9.6	114.13	0.95	35.1	5.26	0.66	193.4	16.87	12.2	276.4	63.4	112	34.1	29.3	1.2	12.6	3.1	6.6	40.7	22.9	8.01	81.4	449.3	3.13	4.39679	1.12735	2.64516	230.327	161.159	18.4261	5.1	57.2718	3.28	140	102.5	25.8	11.7	2.25	1.08	0.92	35.026	59.8	3.96232	3.37806	27.9	2.4	0	0
000001||0003170275_0001	89.1	8.3	88.75	1.16	54.8	3.06	1.06	201.1	38.86	14.6	279.2	67.6	120	44.9	22.7	2	13.1	3.5	2.1	17.2	26.4	6.32	65	207.5	2.07	4.39679	1.12735	2.64516	353	266.2	31.4	11.9	30.4	3.54	136.5	100.9	23.5	12.1	2.1	1.18	0.83	35.026	83.7	3.96232	3.37806	8.4	1.2	0	0
000001||0003170415_0001	84.7	10.3	92.39	1.12	43.6	2.58	2.97	153.4	21.84	14.2	225.7	58.1	132	32.7	25.4	1.3	14.7	6	1.9	33.7	70.3	26.4	397.8	635	2.61	4.39679	1.12735	2.64516	498	1396.4	16.1	20.5	316.9	2.9	137.2	95.5	23	18.7	2.03	1.71	0.75	35.026	89	3.96232	3.37806	3.2	0.7	0	0
000001||0003173196_0001	91.3	10.3	107	0.99	38.4	2.88	0.31	239.2	15.4	13	275	67.9	149	44.9	23	2	11.7	3.7	2.8	16.6	18.2	5.91	118	385.7	2.05035	4.39679	1.12735	2.64516	230.327	161.159	18.4261	2.7	57.2718	3.96	142.2	105.5	25.6	11.1	2.29	1.09	0.89	35.026	50	3.96232	3.37806	36.4	2	0	0
000001||0003182139_0001	100.8	9.34	98.91	1.07	35.2	1.83	4.95	230	17.65	13.6	212.4	72.2	123	41.9	30.3	1.4	16.3	5.8	5.5	21.2	39.1	4.82	75	382	2.05035	4.39679	1.12735	2.64516	251	117.6	47.3	1.7	30.8	3.52	140.3	104	23.3	13	2.19	1.28	0.93	35.026	56.9	3.96232	3.37806	33.5	1	1	0
000001||0003191810_0001	86.8	8	111.96	0.97	36.8	5.26	1.14	247.4	15.55	12.4	268.3	62	118	36.6	25.4	1.4	7.1	3	3.3	16.3	18.1	3.37	71.7	321	2.5	4.39679	1.12735	2.64516	230.327	161.159	18.4261	4.2	57.2718	3.41	141.3	100.4	24.1	16.8	2.22	0.91	0.85	35.026	63.1	3.96232	3.37806	18.5	1.2	0	0
000001||0003196641_0001	74.5	8.9	117.39	0.92	33.6	4.29	1.59	238.8	15.55	11.9	266.6	63.4	129	37.6	25.8	1.5	15.8	7.7	1.4	14.4	14.8	3.86	59.3	226.2	2.05035	4.39679	1.12735	2.64516	377.3	1036	31	6.5	298.2	3.76	138.5	99.5	25.3	16.2	2.16	1	1.21	35.026	77.4	3.96232	3.37806	10.6	0.9	1	0
000001||0003200932_0001	92.7	8	87	1.15	39.2	6.12	0.78	223.7	17.4	14.8	255.1	77.1	114	35.9	41.2	0.9	17.6	6.5	1.7	42.4	13	8.8	104	251.3	3.68	4.39679	1.12735	2.64516	230.327	161.159	18.4261	12.8	57.2718	4.27	137.5	98.7	26.8	12	2.3	1.12	0.98	35.026	84.5	3.96232	3.37806	7.2	1.1	1	0
000001||0003201164_0001	92.7	6.6	121.74	0.89	28.8	2.67	0.21	225.3	22.26	11.5	303.1	71.3	139	45.9	25.4	1.8	13.3	4.8	2.1	29.7	19.9	6.06	84.5	351.1	2.15	4.39679	1.12735	2.64516	147	69.8	6.1	4.5	20.6	3.59	143.7	111.6	17	15.1	2.31	0.94	0.85	35.026	63.4	4.51	3.03	27.5	1.9	0	0
000001||0003202600_0001	89.7	8.8	73.75	1.26	40	4.99	9.19	154.5	17.76	15.8	160.9	44.9	103	25.5	19.4	1.3	11.4	5.3	10.6	103.9	104.9	18.005	398	318.65	2.05035	4.39679	1.12735	2.64516	1182	312.8	20.9	2.2	202.2	4.8	132.8	101.8	13.2	17.8	1.76	1.15	0.59	35.026	81	3.96232	3.37806	13.5	0.4	1	0
000001||0003203168_0001	93.4	8.3	106.25	1.03	34.5	4.38	0.77	216	16.76	13.2	297.4	68.1	123	41	27.1	1.5	16.7	5	3.6	16.8	14.9	3.7	73.3	230.2	2.86	4.39679	1.12735	2.64516	230.327	161.159	18.4261	9	57.2718	2.94	135.9	95.5	27.1	13.3	2.22	0.89	0.88	35.026	80.2	3.96232	3.37806	9.4	1.1	0	0
000001||0003208297_0001	89.6	9.5	76.25	1.25	24.9	2	5.12	204.9	21.51	15.6	252.5	58.5	108	33.7	24.8	1.4	19	8.7	1	20	42.4	13.11	124	206	2.05035	4.39679	1.12735	2.64516	293	552.9	10.6	4.5	206.4	3.49	149.7	108.9	24.5	12.8	2.12	1.02	0.88	24	64.9	3.96232	3.37806	22.9	1.6	0	0
000001||0003208973_0001	94.5	9.3	86.96	1.17	47.9	3.9	2.85	245.7	30.68	14.7	235.9	60.3	123	33.3	27	1.2	12.7	4	1.5	15.3	19.2	9.26	73	158.8	2.05035	4.39679	1.12735	2.64516	230.327	161.159	18.4261	7.8	57.2718	3.45	136	101.3	23.2523	14.9282	2.1	1.20338	0.888996	35.026	81.8	3.96232	3.37806	9.6	0.9	0	0
000001||0003233637_0001	93.3	9	113.04	0.96	34.2	2.87	0.28	218.7	17.76	12.3	299.5	74.9	121	48.4	26.5	1.8	14.7	6	0.4	14.6	21.9	4.88	70.8	194.3	2.7	4.39679	1.12735	2.64516	230.327	161.159	18.4261	10.5	57.2718	3.3	139	99.3	24.8	14.9	2.29	1	1.06	35.026	86.6	3.96232	3.37806	7.7	0.9	0	0
000001||0003233987_0001	86.4	8.4	106.52	1.01	35.1	3.9	1.29	272	17.2	12.9	266.4	73.9	135	42.2	31.7	1.3	19.5	7.8	2.7	8.5	11.7	3.76	88	301.8	2.04	4.39679	1.12735	2.64516	795	837	31	5.5	170.1	3.99	141.8	102	25.6	18.9	2.2	0.65	0.83	35.026	69	3.96232	3.37806	23.2	1.8	0	0
000001||0003233987_0002	80.5	7.8	110.87	0.98	34	5.24	2.27	342.6	17.64	12.5	265.8	86.6	125	44.2	42.4	1	20.3	7.7	5.8	10.3	14.1	3	77	302	2.21	4.39679	1.12735	2.64516	685	3367.5	27.2	4.3	197.7	3.99	141.2	104.2	23.2	13.8	2.05	1.34	0.87	35.026	59.7	3.96232	3.37806	29.8	2.1	0	0
000001||0003235746_0001	95.2	7.6	93.75	1.12	32.2	3.2	5.61	141.2	15.88	14.2	238.1	49.7	67	30	19.7	1.5	17.7	7.7	1.2	83.1	87.4	5.12	82.3	218.8	1.46	4.39679	1.12735	2.64516	543	2707.7	22.9	11.3	229.7	3.95	145.3	107.1	21.6	16.6	1.91	1.09	0.9	35.026	96.2	3.96232	3.37806	1.9	0.2	0	0
000001||0003235746_0002	100	7	111.96	0.97	36.7	3.2	1.39	196.8	17.2	12.4	275.7	65.5	112	38.2	27.3	1.4	5.1	1.9	4	20.4	23.4	2.96	55	102.4	2.07	4.39679	1.12735	2.64516	230.327	161.159	18.4261	3	57.2718	3.84	127.9	93	20.2	14.7	2.08	1.04	0.8	35.026	56	3.96232	3.37806	26.9	1.5	0	0
000001||0003235746_0003	97.8	7.2	107.275	1.00318	35.2322	3.78063	0.97916	255.635	18.7637	12.9397	271.691	63	117	39.4	23.6	1.7	3.1	1.4	6	14	13.7	4.64	55	181	2.05	4.39679	1.12735	2.64516	230.327	161.159	18.4261	2.8	57.2718	4.23	134.3	97.4	24.6	12.3	2.07	1.61	0.82	35.026	55.1	3.96232	3.37806	32.9	1.7	0	0
000001||0003235746_0004	95.7	7.4	108.7	0.99	41.7	3.77	0.31	196	17.54	12.7	264.4	66.9	120	40.3	26.6	1.5	3.5	1.5	10.7	17.7	13.4	5.8	71	250.8	2.19	4.39679	1.12735	2.64516	161	44.3	16.1	3.1	19.4	3.97	138.1	102.5	21.8	13.8	2.17	1.51	0.92	15	56.6	3.96232	3.37806	32.1	1.8	0	0
000001||0003235746_0005	95.3	7.3	117.39	0.93	36	2.44	0.37	185.7	17.75	11.9	259.7	64.4	117	41.2	23.2	1.8	7.2	2.4	1.6	10.1	12.2	4.86	80	284.4	2.12	4.39679	1.12735	2.64516	123	43.1	10.3	2.4	18.2	4.08	141.3	103.7	26	11.6	2.16	1.56	0.81	35.026	53	3.96232	3.37806	35.6	1.6	0	0
000001||0003235746_0006	97.6	7.3	117.05	0.95	33.6	3	0.33	176.5	15.45	12.2	247.8	64.3	116	41.1	23.2	1.8	9.1	3.1	1.3	10.5	10.6	4.49	78	339.3	2.15	4.39679	1.12735	2.64516	230.327	161.159	18.4261	2.5	57.2718	3.9	145.7	109.8	22.4	13.5	2.14	1.6	0.86	35.026	55.5	3.96232	3.37806	33.1	1.5	0	0
000001||0003235746_0007	96.1	7.3	107.275	1.00318	35.2322	3.78063	0.97916	255.635	18.7637	12.9397	271.691	71	133	44.7	26.3	1.7	7.4	2.2	3.7	10.7	11.4	4.93	82	344.9	2.25	4.39679	1.12735	2.64516	230.327	161.159	18.4261	2.7	57.2718	4.11	138	102.8	21.8	13.4	2.27	1.65	0.87	25	55.6	3.96232	3.37806	33	1.6	0	0
000001||0003235746_0008	96.8	7.7	119.57	0.91	35.9	2.93	0.23	245.7	16.27	11.7	293.3	69.2	141	42.5	26.7	1.6	5.6	1.6	4.5	13.1	12.6	5.31	80	275.2	2.18	4.39679	1.12735	2.64516	230.327	161.159	18.4261	2.8	57.2718	4.16	138.1	102.6	21.6	13.9	2.11	1.47	0.86	35.026	51.6	3.96232	3.37806	35.8	2	0	0
000001||0003235746_0009	96	7.5	116.3	0.93	42.8	2.37	0.18	275.1	18.39	12	292.3	64.8	132	43.3	21.5	2	5.9	2.5	5.5	11.7	13.8	5.68	76	324.9	2.23	4.39679	1.12735	2.64516	230.327	161.159	18.4261	2.5	57.2718	4.09	135.5	101.4	22	12.1	2.13	1.38	0.89	35.026	52.7	3.96232	3.37806	34	1.6	0	0
000001||0003235746_0010	95.6	8.1	107.275	1.00318	35.2322	3.78063	0.97916	255.635	18.7637	12.9397	271.691	64.7	130	39.3	25.4	1.5	8.3	3.5	1.7	11.1	11.4	5.28	76	324.8	2.12	4.39679	1.12735	2.64516	135	72.5	12.2	2.5	26.2	4.07	138.3	102	24.7	11.6	2.13	1.34	0.84	18	56.6	3.96232	3.37806	29.6	1.3	0	0
000001||0003253955_0001	91.2	9.4	83	1.15	31.5	6.06	4.01	190.2	17.1	14.7	278.9	68.8	124	40.8	28	1.5	14.3	4.9	1.2	280.5	127	6.65	81	229.6	1.95	4.39679	1.12735	2.64516	230.327	161.159	18.4261	13.5	57.2718	3.69	142.2	106.1	19.2	17.9	2.12	1.18	0.85	35.026	86.5	3.96232	3.37806	7.4	1.2	0	0
000001||0003263843_0001	91.2	8.2	98	1.04	33.8	4.22	3.13	159.2	16	13.4	272.9	58.9	105	38.1	20.8	1.8	19.9	7.9	0.9	427.5	238.2	6.06	106	284.9	2.66	4.39679	1.12735	2.64516	179	25.1	4.6	7	31.8	3.82	138.5	102.5	23.4	12.6	2.09	0.93	0.85	35.026	79	3.96232	3.37806	12.5	1.1	0	1
000001||0003267485_0001	96.4	7.6	116.3	0.93	31.4	2.65	0.17	223.9	17.87	12	266.3	71.8	155	47.3	24.5	1.9	12.3	3.2	7.7	14.4	19.7	4.87	103	461.4	2.19	4.39679	1.12735	2.64516	266	47	6.3	5.2	31.6	3.73	139.1	100.7	21.7	16.7	2.23	1.2	0.82	35.026	60.5	3.96232	3.37806	27.6	2.4	0	0
000001||0003279572_0001	89	8	99	1.04	37.6	2.92	6.94	255.2	16.6	13.6	253.1	66.9	137	38.5	28.4	1.4	9.9	3.2	3	19.5	14.4	4.59	86	555.2	2.83	4.39679	1.12735	2.64516	230.327	161.159	18.4261	3.8	57.2718	3.89	142.1	102.9	23.9	15.3	2.31	1.3	0.8	35.026	59.4	3.96232	3.37806	31.4	2	0	0
000001||0003280621_0001	90	7.6	95.45	1.11	38.4	5.68	1.32	239.1	15.22	14.1	238.1	65.7	112	35.4	30.3	1.2	10.2	3.4	2	39.1	31.9	7.2	107	246.2	2.3	4.39679	1.12735	2.64516	231	673.9	14.7	3.4	123	3.84	139.7	101.3	25.7	12.7	2.16	1.23	0.88	35.026	57.4	3.96232	3.37806	20.5	1.2	0	0
000001||0003281080_0001	90	6.9	105.43	1.02	82.8	3.89	0.78	237.1	42.4	13	286.9	65.6	119	40.9	24.7	1.7	22	8.9	2.5	10.4	13.6	9.96	241.4	387.8	1.62	4.39679	1.12735	2.64516	282	163.2	5.9	9.8	153.7	3.7	139.6	98.4	27.1	14.1	2.35	1.58	0.86	35.026	80.2	3.54	3.37806	15.2	1.9	1	0
000001||0003282562_0001	84.9	8.1	53.26	1.41	39.1	4.99	1.36	212.8	19.63	17.8	257.6	69.1	99	23.85	45.25	0.5	9.6	4	2.7	25.1	26.9	6.89	107.6	328.5	2.33	4.39679	1.12735	2.64516	334	58.6	22.5	5.6	50.9	3.72	142.6	106.9	23	12.7	2.03	0.86	0.81	35.026	71.9	3.96232	3.37806	15.4	1.2	0	0
000001||0003289418_0001	91.4	9.1	125	0.87	27.7	3.51	0.14	230.4	16.1	11.2	278.9	71.1	123	40.6	30.5	1.3	10.9	4.8	0.7	34.4	21.5	3.22	74.7	251	1.69	4.39679	1.12735	2.64516	182	57.4	15.9	8.2	15.5	3.76	139.3	102.7	23.2523	14.9282	2.31	1.20338	0.888996	35.026	74.4	3.72	3.37806	17.6	1.9	1	0
000001||0003291199_0001	112.6	7.83	90.22	1.13	60.3	4.6	1.77	229.7	20.74	14.4	234.3	66.8	57	32	34.8	0.9	12.2	4.6	1.8	9.9	16.3	8.23	106	538.7	2.95	4.39679	1.12735	2.64516	230.327	161.159	18.4261	11.7667	57.2718	4.06	141	104.9	22.4	13.7	2.08	1.39	0.85	35.026	65.5	3.96232	3.37806	11.72	1.8	0	0
000001||0003292912_0001	92.9	8.1	96.74	1.08	46	7.42	0.98	200.2	17.2	13.8	262	68.6	118	39.4	29.2	1.3	41.6	17.4	3.9	18.2	17.6	8.85	117.6	512.3	2.59	4.39679	1.12735	2.64516	291	77	23.1	9.1	29.9	3.72	137.4	99.7	23.1	14.6	2.22	0.81	0.81	35.026	76	3.96232	3.37806	12	1.4	0	0
000001||0003299089_0001	95.4	8.8	101.09	1.05	26	2.05	2.35	216.6	19.86	13.4	281.6	80.5	148	44.2	36.3	1.2	19.5	7.2	0.5	53.5	27.7	5.42	114.3	393.1	1.98	4.39679	1.12735	2.64516	181.1	122.1	13.6	10.8	66.7	4.12	139.5	102.8	21.8	14.9	2.29	1.35	0.64	35.026	83.2	3.96232	3.37806	9.8	1.3	1	0
000001||0003299935_0001	83.1	9.95	109.78	0.98	30.4	2.48	1.58	224	17.65	12.6	288.1	73.6	144	43.8	29.8	1.45	10.75	4.55	0.8	47.8	101.1	5.4	86.1	445.95	2.05035	4.39679	1.12735	2.64516	508	10210.4	84	15.15	285.5	3.63	139.5	96.9	30.2	10.9	2.25	0.6	0.83	35.026	83.4	3.96232	3.37806	9.95	1.8	1	0
000001||0003305400_0001	84.8	7.6	103.26	1.03	35.9	4.99	1.76	263.8	18.42	13.2	311.8	65.5	100	34.2	31.3	1.1	4.7	2.1	4.9	8.9	18.1	18.41	410.6	589.3	2.59	4.39679	1.12735	2.64516	230.327	161.159	18.4261	5.3	57.2718	4.28	133.1	94.4	23.1	15.6	1.99	1.34	1.09	35.026	77.3	3.96232	3.37806	8.5	0.6	0	0
000001||0003314876_0001	93.8	8.4	77.17	1.23	31.4	2.93	2.73	182.4	16.76	15.6	283.4	73.1	81	37.4	35.7	1	8	2.8	1.5	22.5	33.6	5.71	84	273.1	1.83	4.39679	1.12735	2.64516	1190	55.2	15.2	39	16	3.31	137	97.7	23.15	16.15	2.24	1.115	0.835	71	22.2	3.96232	3.37806	8.85	5.8	0	1
000001||0003325373_0001	102.8	7.81	109.09	1.01	36.5	5.68	0.61	246.2	17.87	12.9	225.9	58.6	109	31.6	27	1.2	12.7	5.8	1.4	14	11.4	8.49	201.3	272.8	2.14	4.39679	1.12735	2.64516	230.327	161.159	18.4261	5.9	57.2718	3.42	137.5	99.5	24	14	2.08	0.83	0.88	35.026	69.6	3.96232	3.37806	13.4	1.1	0	0
000001||0003327266_0001	84.2	8	119.32	0.93	25.2	2.25	0.1	237.9	18.06	12	314.2	80.9	128	46.2	34.7	1.3	12.3	3.5	2.6	7.7	11.7	4.12	79	214	2.45	4.39679	1.12735	2.64516	117	44	5.6	2.5	23.8	3.9	145.3	106.4	25	13.9	2.28	1.63	0.88	35.026	68.9	3.96232	3.37806	18.7	0.7	0	0
000001||0003329701_0001	105.4	8.5	107.275	1.00318	35.2322	3.78063	0.97916	255.635	18.7637	12.9397	271.691	65.4481	108	38.5603	26.9915	1.48302	12.9962	5.24285	7.34102	31.7229	34.3594	6.99706	142.285	343.697	2.05035	4.39679	1.12735	2.64516	230.327	161.159	18.4261	8.1	57.2718	3.94586	140.763	102.754	23.2523	14.9282	2.20659	1.20338	0.888996	35.026	79.3	3.96232	3.37806	8.5	0.9	0	0
000001||0003330930_0001	80.1	8.3	103.26	1.03	32.9	7.88	0.93	243.5	17.43	13.2	329.3	64.4	120	35.7	28.7	1.2	8.3	3.8	1.2	40.2	18.3	7.4	93.4	247.6	2.05035	4.39679	1.12735	2.64516	230.327	161.159	18.4261	6.5	57.2718	4.48	139.4	97.5	29.2	12.7	2.31	1.4	0.88	35.026	72.9	3.96232	3.37806	15.6	1.4	1	0
000001||0003331136_0001	95.4	9.9	78.26	1.22	40.3	3.02	2.46	183.1	20.52	15.5	265.4	66.9	158	42	24.9	1.7	27.6	11.3	0.4	15	24.3	8.23	127.8	603.4	2.05	4.39679	1.12735	2.64516	282	795.7	12.9	13.2	283.6	3.69	143.5	103.5	26.7	13.3	2.3	0.81	0.85	35.026	88	3.96232	3.37806	4.9	0.7	1	0
000001||0003331136_0002	91.8	7.6	110.87	0.98	34.6	6.33	2.94	246.3	20.85	12.5	285.8	80.1	104	33.5	46.6	0.7	8.7	3	1.4	14.4	21.3	2.87	111	178.5	1.97	4.39679	1.12735	2.64516	216	26	5.4	5.4	21.7	4.33	138.1	98.8	23.2	16.1	2.37	1.35	0.94	35.026	70.2	3.96232	3.37806	19.9	1.5	1	0
000001||0003331136_0003	89.5	8.5	106.52	1.01	35.2	4.98	2.2	229.8	19.5	12.9	277.9	68.1	103	33.6	34.5	1	9.4	3.4	4.3	12.4	15.1	5.32	89.6	273.5	1.77	4.39679	1.12735	2.64516	184.7	29	8.5	5.6	19.5	3.99	140.5	103.1	22.3	15.1	2.18	1.11	0.83	35.026	71.9	3.96232	3.37806	19.3	1.5	1	0
000001||0003334311_0001	100.8	8.7	100	1.06	47.8	3.82	1.35	215.8	19.63	13.5	208.9	65.8	84	33.8	32	1.1	12.3	4.8	6.8	33.7	37.8	7.75	150	336.9	2.1	4.39679	1.12735	2.64516	230.327	161.159	18.4261	3.4	57.2718	4.2	131.7	97	23.2523	14.9282	2.15	1.20338	0.888996	35.026	73.1	3.96232	3.37806	19.7	0.9	0	0
000001||0003339178_0001	89	10.3	95.45	1.11	34.1	3.66	2.59	172.7	15.88	14.1	165.8	66.5	121	39.6	26.9	1.5	7.7	3.1	1	21.4	24.3	29.59	419.5	645.4	2.05035	4.39679	1.12735	2.64516	264	83.2	13.7	16	197.4	4.89	137.8	99.7	23.2523	14.9282	2.07	1.20338	0.888996	35.026	85.3	3.96232	3.37806	4.5	0.8	0	0
000001||0003352057_0001	83.4	8.4	105.43	1.02	33.1	2.67	0.16	222.1	17.87	13	274.3	65.2	111	36.7	28.5	1.3	7.9	2.6	2	15	19.4	4.06	90	194	2.11	4.39679	1.12735	2.64516	245	158.4	6	3.9	32.4	4	141.9	107.2	25.8	8.9	2.08	1.11	0.98	8	67.4	3.96232	3.37806	20.4	1.2	0	0
000001||0003361390_0001	104.4	9.86	111.36	0.99	27.7	3.28	2.99	265.9	17.31	12.7	249.1	69	124	42.9	26.1	1.6	9.2	3.7	1.6	10.2	13.1	4.72	87.3	230.6	2.03	4.39679	1.12735	2.64516	225	77	11.1	10.7	11.1	3.65	142.3	107	20	15.3	2.28	0.7	0.9	35.026	89.3	3.96232	3.37806	7.5	0.9	0	0
000001||0003371413_0001	100.4	9.3	110.87	0.98	28.8	3.15	0.7	205.2	21.07	12.5	259.1	62	111	37.5	24.5	1.5	6.5	2	10.9	8.3	17.5	7.05	85.5	261.2	1.96	4.39679	1.12735	2.64516	345	32.7	6.4	4.6	23.7	4.4	146.1	106.1	26.3	13.7	2.19	1	0.87	11	74.5	3.65	0.735	16.3	1	1	0
000001||0003382527_0001	68.1	12.4	65.22	1.32	30.9	6.02	17.22	239.2	14.55	16.7	240.5	66.9	123	39	27.9	1.4	26.6	11.7	2.3	20.5	15.7	9.53	92	229.4	3.05	4.39679	1.12735	2.64516	194	28.6	3.3	9.1	23.8	3.14	140.9	102	28.5	10.4	2.14	0.86	0.87	68	81.8	3.96232	3.37806	5.7	0.6	0	1
000001||0003385251_0001	95.5	10.6	61	1.24	29.6	3.76	2.99	190.8	19.86	16.4	174.6	58	120	34.9	23.1	1.5	25.6	11.2	3	39.1	44.5	9.65	104.8	358.1	2.62	4.39679	1.12735	2.64516	515.2	180.3	9.3	10.7	40.2	3.51	138.3	106.1	23.7	14.2	2.05	0.58	1.01	35.026	83	3.96232	3.37806	7.5	1	0	0
000001||0003387005_0001	86.7	8.6	101.09	1.05	35.2322	3.78063	0.97916	255.635	18.7637	13.4	271.691	62.6	104	36.5	26.1	1.4	14.5	5.1	2.6	9	11.3	10.01	83	423.4	2.1	4.39679	1.12735	2.64516	132	42.9	4.5	10.6	47.6	3.38	141.3	98.8	26.7	10.5	2.02	0.83	0.78	35.026	85.6	3.96232	3.37806	8.1	1	0	0
000001||0003387950_0001	78.3	8.5	106.52	1.01	36.5	2.3	0.71	320.8	19.52	12.9	251	75.4	118	44.2	31.2	1.4	13.9	4.6	2.2	19.3	17	4.13	79	441.9	2.4	4.39679	1.12735	2.64516	380	1077.3	16.3	2.8	218.3	4.09	141.9	104.1	23.9	13.9	2.38	1.6	0.91	23	58.7	3.96232	3.37806	33.3	1.6	0	0
000001||0003394119_0001	91.8767	9.28805	107.275	1.00318	35.2322	3.78063	0.97916	255.635	18.7637	12.9397	271.691	70.1	120.357	41.7	28.4	1.5	14.7	5.9	7.6	48.4	23.9	6.99706	142.285	343.697	1.95	4.39679	1.12735	2.64516	230.327	161.159	18.4261	4.85981	57.2718	3.94586	140.763	102.754	23.2523	14.9282	2.20659	1.20338	0.888996	35.026	65.3857	3.01	3.37806	24.1527	1.57307	0	0
000001||0003396491_0001	90.2	9.4	104.35	1.02	33.7	3.82	0.22	208.3	22.84	13.1	286.3	69	112	38.6	30.4	1.3	12.9962	5.24285	7.34102	31.7229	34.3594	7.44	141.7	484.1	2.13	4.39679	1.12735	2.64516	148	73.2	6.7	3.5	39.1	3.39	135.6	97.4	22.4	15.8	2.22	0.85	0.89	35.026	52.2	3.96232	3.37806	36.5	2.5	1	0
000001||0003402941_0001	93.5	10	114.77	0.97	37.3	10.31	1.11	217.4	19.3	12.4	277.5	79.4	155	45	34.4	1.3	23.3	8.9	0.5	12.8	12.1	7.87	116	297.2	3.08	4.39679	1.12735	2.64516	230.327	161.159	18.4261	9.1	57.2718	3.88	132.6	97.3	24.9	10.4	2.31	1.06	0.91	35.026	69.2	3.96232	3.37806	17.2	2.3	0	0
000001||0003405286_0001	66.7	10.6	135.87	0.79	28.7	4.46	0.25	257.3	19.52	10.2	328.8	76	93	41.6	34.4	1.2	5	2.1	3	33.1	24.2	5.39	86.8	309.3	2.92	4.39679	1.12735	2.64516	203	49.9	5.6	1.4	16.4	4.44	143.9	105.9	21.6	16.4	2.26	0.88	0.79	35.026	38.1	4.46	2.72	45	1.7	0	0
000001||0003407151_0001	97.6	9.7	21.97	2.9	45.1	0.96	2.61	157.6	23.17	35.3	179.1	52.2	108	32.6	19.6	1.7	18.8	8	17.7	5912.3	9903.1	21.77	324.1	864.1	2.29	4.39679	1.12735	2.64516	10510	407.8	107.1	8.15	323.6	5.2	137.3	102.9	16.95	16.8	2.08	2.205	0.94	35.026	79.75	1.54	3.37806	14.95	1.55	0	0
000001||0003421352_0001	94.4	9.3	93	1.11	37.1	3.41	0.38	224	19.1	15.1	248.5	61.7	120	34.2	27.5	1.2	10	3.7	2.7	6.5	18.5	8.86	110	477.9	2.22	4.39679	1.12735	2.64516	230.327	161.159	18.4261	2.8	57.2718	3.34	142.8	99.4	31.2	12.2	2.03	1.08	0.97	33	56.9	3.96232	3.37806	31.1	1.5	1	0
000001||0003433738_0001	91.5	9.7	120.65	0.9	30.2	8.37	0.68	223.9	18.97	11.6	258.5	71.2	137	35.7	35.5	1	19	7	7.8	10.4	13.8	6.38	63.9	277.5	3.025	4.39679	1.12735	2.64516	230.327	161.159	18.4261	9.7	57.2718	3.63	137.3	97.9	22.5	16.9	2.25	1.12	0.89	35.026	74.6	3.96232	3.37806	9	1.2	0	0
000001||0003436419_0001	66.15	8.865	107.275	1.00318	35.2322	3.78063	0.97916	255.635	18.7637	12.9397	271.691	68.2	108	36.2	32	1.1	9.5	4.2	1.1	148	230.5	8.75	135	521.1	1.96	4.39679	1.12735	2.64516	230.327	161.159	18.4261	17.1	57.2718	4.33	140.9	108	15.6	17.3	2.38	1.52	0.66	35.026	84.4	3.96232	3.37806	6.75	1.35	0	0
000001||0003449644_0001	87.9	7.3	114.13	0.95	31.2	5.53	2.32	248.4	21.49	12.2	250.6	70.4	112	37.9	32.5	1.2	8.5	2.5	1.8	30.7	21.3	4.14	86	282.6	3.32	4.39679	1.12735	2.64516	230.327	161.159	18.4261	3.1	57.2718	4.19	140.9	103.8	26.6	10.5	2.27	1.45	0.89	35.026	61.6	3.96232	3.37806	26.4	1.3	0	0
000001||0003454134_0001	96.1	9	122.83	0.89	34.2	4.09	0.2	214.9	19.98	11.4	310.9	66.3	134	42.7	23.6	1.8	18.1	7.5	2.2	18.7	18.5	4.44	99	271.1	2.9	4.39679	1.12735	2.64516	230.327	161.159	18.4261	7.7	57.2718	3.58	143.2	105	22.1	16.1	2.18	0.74	0.93	35.026	80.3	3.96232	3.37806	12.2	1.2	0	0
000001||0003463810_0001	68.2	9.1	118.48	0.92	31	4.27	0.14	218	16.87	11.8	307.9	67.2	130	42.4	24.8	1.7	7.2	2.5	3.2	26.8	27.7	3.47	76	264.8	2.02	4.39679	1.12735	2.64516	118	47.4	8.3	9.3	23.6	3.53	143.7	104.5	24	15.2	2.31	0.86	0.91	35.026	76.6	3.55	3.37806	14	1.7	1	0
000001||0003473002_0001	67.8	9.1	115.91	0.96	30.2	8.48	1.2	240.1	15.65	12.3	291.9	71.4	140	40.5	30.9	1.3	25.8	10.6	3.7	165.9	94.6	4.73	87	255.5	3.98	4.39679	1.12735	2.64516	267	41.3	3.2	7.8	14.7	4.24	137.4	97.9	26.7	12.8	2.28	1.4	0.98	35.026	72.6	3.96232	3.37806	10.7	1.2	0	0
000001||0003476695_0001	93.3	8.2	102.27	1.06	37.9	6.59	2.06	184.5	16.66	13.5	279.3	66.2	122	38.1	28.1	1.4	19.7	7.7	4.1	272.8	713.7	10.48	258.6	350.9	2.55	4.39679	1.12735	2.64516	1432.3	37576.2	153.2	19.5	206	4.58	136.5	98.7	18.7	15.7	2.24	2.02	0.89	35.026	87.3	3.96232	3.37806	4	0.9	0	0
000001||0003478519_0001	90.7	9.2	94.57	1.1	35.9	5.05	1.66	202.5	16.64	14	277.7	70.5	125	41.8	28.7	1.5	24.4	10.1	11.8	24.6	26.2	8.27	122	255.4	2.36	4.39679	1.12735	2.64516	232	144.2	5.8	12.1	53.5	3.75	143.3	106.1	21.6	13.2	2.12	0.73	0.9	35.026	77.9	3.96232	3.37806	10.2	1.6	1	0
000001||0003486878_0001	94	6.9	93.48	1.11	30.3	3.78063	0.97916	255.635	18.7637	14.1	271.691	59	132	38.4	20.6	1.9	7.9	2.6	3.1	12	12.8	4.25	99	238.8	1.88	4.39679	1.12735	2.64516	230.327	161.159	18.4261	3.6	57.2718	4.03	143.5	106.2	25.1	12.2	2.24	1.21	0.93	35.026	58.2	3.96232	3.37806	32.1	2	1	0
000001||0003499556_0001	90.5	8.9	103.26	1.03	52.8	7.71	1.17	262	24.16	13.2	261.3	69.2	133	35	34.2	1	33.9	14.6	1.3	27.8	20.7	7.07	112.7	385.4	1.76	4.39679	1.12735	2.64516	230.327	161.159	18.4261	9.9	57.2718	4.2	133.8	95.4	21	17.4	2.26	1.41	0.89	35.026	70.4	3.96232	3.37806	10.7	1.5	0	0
000001||0003500709_0001	89.2	7.7	118.18	0.94	35.7	4.47	1.65	184.7	18.16	12.1	255.8	70.1	132	42.5	27.6	1.5	7.5	2.3	1.3	8.6	10.7	3.5	106	332.2	2.02	4.39679	1.12735	2.64516	230.327	161.159	18.4261	4.9	57.2718	4.04	145.6	107.1	26.8	11.7	2.16	1.03	0.8	35.026	59.3	3.96232	3.37806	31.6	2.6	0	0
000001||0003504333_0001	93.3	7.1	108	0.94	32.9	4.62	0.78	198.4	15.6	11.79	260.9	67.8	129	41.2	26.6	1.5	17.1	5.8	1.4	15	14.9	3.5	104	325.7	2.05035	4.39679	1.12735	2.64516	230.327	161.159	18.4261	7.4	57.2718	3.08	141.1	104.2	23.2523	14.9282	2.11	1.20338	0.888996	35.026	76.2	3.96232	3.37806	15.6	1.5	0	0
000001||0003514146_0001	83.8	8.6	113.64	0.98	29.1	8.82	1.99	250.9	18.06	12.5	291	57	95	26.5	30.5	0.9	8.6	4	2.4	13.2	12.3	4.7	70.9	166.2	2.05035	4.39679	1.12735	2.64516	152	17.4	11	8	17.6	4.77	137.3	103	23.5	10.8	1.97	0.75	0.76	35.026	87.5	3.96232	3.37806	9.1	0.8	0	0
000001||0003517982_0001	91.4	8.5	93.18	1.12	36.7	3.04	2.95	193.9	16.25	14.3	225.1	62.8	113	37.3	25.5	1.5	17.9	7.7	1	9.4	14.4	7.7	95.5	155.3	2.05035	4.39679	1.12735	2.64516	187	46.3	5.1	6.7	38.7	3.94586	140.763	102.754	23.2523	14.9282	2.20659	1.20338	0.888996	35.026	81.1	3.96232	3.37806	8.9	0.7	0	0
000001||0003527302_0001	88.2	7.7	103.26	1.03	45.6	5.15	1.17	221.1	20.16	13.2	243	68.7	97	34.6	34.1	1	7.6	4.6	3.4	37.9	26.2	1.44	63.8	220.4	1.78	4.39679	1.12735	2.64516	161	21	4.3	4.6	15	3.5	140.5	103	24.1	13.4	2.11	1.13	0.89	62	73.4	3.96232	3.37806	19.8	1.2	0	0
000001||0003529406_0001	86.8	8.8	120.45	0.93	31	2.33	0.65	101.8	20.07	11.9	263	67.6	117	46.2	21.4	2.2	12.5	3.6	2.4	15.9	21.7	5.92	151	554.7	2.23	4.39679	1.12735	2.64516	163	138.4	3.7	8.7	66.1	4.02	145.2	104.1	25.7	15.4	2.23	1.33	0.66	35.026	88.3	3.96232	3.37806	6.9	0.7	0	0
000001||0003540195_0001	107.5	8.2	118.48	0.92	29.1	1.88	0.65	237.4	19.88	11.8	269.5	61.6	123	40.2	21.4	1.9	16.5	8.1	2.5	31.8	43.1	3.84	92	480.3	2.05035	4.39679	1.12735	2.64516	230.327	161.159	18.4261	4.8	57.2718	3.83	140.4	102.6	23.2523	14.9282	2.14	1.20338	0.888996	35.026	67.3	3.96232	3.37806	22.5	1.6	1	0
000001||0003568845_0001	95.4	7.3	96.74	1.08	38.9	6.9	1.66	276.8	16.86	13.8	221.6	65.2	114	32.5	32.7	1	14.4	5.9	7.3	16.1	20.8	3.07	98	186	3.98	4.39679	1.12735	2.64516	477	139.2	18.7	6.9	401.1	3.31	142.8	101.3	30.3	11.2	1.87	0.9	0.86	35.026	72.2	3.96232	3.37806	16	1.5	0	0
000001||0003574417_0001	86.6	7.39	94.57	1.1	35.5	5.97	1.52	191	17.86	14	286.6	71.1	119	39.8	31.3	1.3	9	3.9	2	52.8	28.4	6.53	102.4	281.5	2.03	4.39679	1.12735	2.64516	230.327	161.159	18.4261	4.5	57.2718	4.03	142.5	101	24.5	17	2.48	1.15	0.82	35.026	65.7	3.96232	3.37806	26.2	1.8	0	0
000001||0003593176_0001	90.1	9.1	117.05	0.95	27	3.19	0.63	324	16.36	12.2	337.1	73.7	131	43.8	29.9	1.5	9.8	3.7	3.5	27.8	23.3	3.81	79.3	317.4	2.62	4.39679	1.12735	2.64516	150	25.9	7.8	3.5	16.2	3.79	143.3	102.6	26	14.7	2.41	1.58	0.97	35.026	64.7	3.96232	3.37806	26.9	1.5	0	0
000001||0003607023_0001	87.2	7.68	79.55	1.22	31.1	7.75	2.93	293.7	16.56	15.5	297.3	64.5	93	32.6	31.9	1	11.8	5.1	1.2	30.3	45.7	12.49	88.3	178.7	1.66	4.39679	1.12735	2.64516	369	493.5	7.3	6.7	88	4.1	144.7	111.1	19.6	14	2.1	0.87	1.1	35.026	78	3.96232	3.37806	11.3	1	1	0
000001||0003617027_0001	89.5	8.9	119.32	0.93	47.2	4.19	1.3	263.7	16.36	12	283	72.6	123	47.3	25.3	1.9	18.1	5.1	0.5	29.8	17.6	3.79	88	535.8	3	4.39679	1.12735	2.64516	230.327	161.159	18.4261	8.3	57.2718	4.32	140.5	103.1	20.8	16.6	2.31	1.02	0.91	35.026	81.1	3.96232	3.37806	8	0.8	0	0
000001||0003617153_0001	92.3	9.2	110.87	0.98	35.4	3.26	1.25	253.9	16.07	12.5	228.5	61	118	35.3	25.7	1.4	6.7	2.9	0.4	26	37.2	9.28	138.8	395.6	1.78	4.39679	1.12735	2.64516	341.4	2330.5	17.2	21.5	309.8	3.37	139.8	105.4	19.1	15.3	2.23	0.87	0.9	35.026	83.9	3.96232	3.37806	5.2	1.3	0	0
000001||0003618243_0001	97.4	9.95	114.77	0.97	31.9	7.07	1.9	176.4	15.76	12.4	165.7	65.3	139	36.3	29	1.3	16.6	6.8	1.2	16.1	17	7.22	119.5	345.8	1.92	4.39679	1.12735	2.64516	224	97.5	5	4.6	27.8	3.7	140.3	98.9	27	14.4	2.09	1.56	0.88	35.026	66.3	3.96232	3.37806	20.4	1.4	0	0
000001||0003654150_0001	97.5	6.4	105.68	1.03	29.8	4.32	0.27	250.5	15.45	13.2	335.7	55.8	78	38.3	17.5	2.2	5.6	2.6	3.9	36.5	20.5	7.64	144.5	270.8	1.83	4.39679	1.12735	2.64516	205	29.5	5.8	7.7	23	3.8	137.7	101.9	23.4	12.4	2.14	0.89	0.77	20	73.4	4.11	1.5	19	2	0	1
000001||0003654379_0001	90.5	8.9	112.5	0.98	35	6.44	0.79	294.9	16.05	12.6	289.8	71.3	125	40.3	31	1.3	13.5	6	0.6	5.1	15.3	8.61	149.5	406.5	2.05	4.39679	1.12735	2.64516	230.327	161.159	18.4261	9.8	57.2718	3.71	136.3	99.6	21.2	15.5	2.11	0.78	0.91	35.026	80.1	3.96232	3.37806	10.1	1.2	0	0
000001||0003665640_0001	103.5	8.8	103.26	1.03	34.4	2.57	0.09	292.9	17.98	13.2	234.5	62.9	135	39.1	23.8	1.6	13.2	3.9	1.9	9.2	15	5.26	95	391.2	2.1	4.39679	1.12735	2.64516	466	1604.9	111.2	4	212.6	3.89	144	106.9	24.9	12.2	2.17	1.17	0.8	35.026	59.8	3.96232	3.37806	28.9	1.9	1	0
000001||0003667882_0001	90.7	11.8	100	1.06	30.5	4.27	2.53	250.4	17.97	13.5	225.7	69.9	126	34.8	35.1	1	20.1	6.9	3.6	17.5	29.3	6.43	89.4	426.3	2.19	4.39679	1.12735	2.64516	190.4	37.3	13.9	4.9	25.2	4.08	138.9	101.3	21.6	16	2.2	0.91	0.95	35.026	79.8	3.27	4.63	12.3	0.8	0	0
000001||0003695179_0001	90.7	8.87	108.7	0.99	26.9	2.5	0.12	326.3	17.68	12.7	301.2	61.9	143	40.3	21.6	1.9	13	4.4	11.5	16.4	19.4	7.32	106.6	347.1	2.14	4.39679	1.12735	2.64516	182	155.2	18.4	4.1	24.1	3.95	143.9	105.2	27.9	10.8	2.24	1.07	0.88	35.026	59.1	4.87	2.94	31.2	2.2	0	0
000001||0003703518_0001	94.7	8.8	127.27	0.88	28.9	2.63	0.57	268.7	17.86	11.3	263.8	73.7	142	48.3	25.4	1.9	7.9	2.4	7.5	20.9	27.1	4.89	104	405.5	2.36	4.39679	1.12735	2.64516	230.327	161.159	18.4261	11.7	57.2718	3.73	142.9	106.8	23.4	12.7	2.31	0.81	0.95	35.026	84.2	3.96232	3.37806	11	1.5	0	0
000001||0003705932_0001	99.6	9.28805	40.09	1.81	35.8	1.03	2.56	156.9	21.88	22.5	142.1	43.3	81	21.6	21.7	1	15.7	6.7	4.5	983.7	2303.3	14.81	256.2	632.4	2.05035	4.39679	1.12735	2.64516	2209	8311.5	326	13.4	256.1	4.31667	147.6	104.9	28.3	21.6	1.44667	1.49	0.73	35.026	83.9	3.96232	3.37806	8.5	1.4	0	0
000001||0003714997_0001	90.1	10.08	116.3	0.93	30.4	3.29	0.19	369.3	18.19	12	301.8	66.5	127	39	27.5	1.4	6.7	1.5	4.1	5.5	19.5	4.27	82.7	227.3	2.21	4.39679	1.12735	2.64516	190	155	13.6	4	20.5	3.87	146.2	108.9	23.2523	14.9282	2.11	1.20338	0.888996	35.026	59.9	4.48	1.94	33.6	2.2	1	0
000001||0003715803_0001	95.3	8.5	96.74	1.08	31.6	9.89	1.43	254.2	16.93	13.8	334	64.8	152	39.9	24.9	1.6	34.2	13.2	8.7	213.8	78.5	6.62	116	271.5	2.24	4.39679	1.12735	2.64516	336	39.7	9.7	11	34.2	3.23	144.5	103.6	22.4	18.5	2.15	0.83	0.88	49	68.4	4.72	2.87	13.4	2.1	0	1
000001||0003717156_0001	95.2	10.5	117.39	0.93	35.9	2.46	0.11	300.3	22.91	11.9	280.7	63.8	142	37.6	26.2	1.4	7.3	1.8	2.5	21.8	37.3	2.25	99.6	391.4	2.05	4.39679	1.12735	2.64516	217	119.4	64.1	5.2	32.6	4.23	143.8	108.5	22.4	12.9	2.25	0.84	0.91	35.026	59.7	3.96232	3.37806	28.2	2.5	1	0
000001||0003723933_0001	89	8.265	50	1.44	45	0.78	2.18	339.9	25.32	18.1	310	36.3	64	19.9	16.4	1.15	19.15	8.3	4.75	334.25	500.85	9.135	236.9	662.65	2.05035	4.39679	1.12735	2.64516	230.327	161.159	18.4261	5.65	57.2718	5.05	163.2	106.6	18.2	38.4	1.8	5.17	1.44	35.026	72.85	3.96232	3.37806	11.9	0.9	1	0
000001||0003728893_0001	87.8	8.8	106	0.95	36.5	4.9	0.77	258.3	20	11.88	246.8	70.9	124	40.4	30.5	1.3	6.3	2.2	7.4	33.7	28.9	4.92	83	251.6	2.11	4.39679	1.12735	2.64516	230.327	161.159	18.4261	3	57.2718	4.19	143.7	107.6	25.3	10.8	2.34	1.17	0.95	65	58.9	3.96232	3.37806	24.5	1.2	0	0
000001||0003734909_0001	84.9	8.2	115.91	0.96	34.6	7.62	2.8	267	19.39	12.3	232.1	70.7	127	39.8	30.9	1.3	16.4	7.3	0.6	31.6	18.5	5.82	93	235.9	2.05035	4.39679	1.12735	2.64516	244	211	16.1	13.8	27.9	4.03	139.5	105	24.9	13.1	2.26	0.98	1.35	35.026	72.4	3.96232	3.37806	14.9	2.8	1	0
000001||0003734909_0002	88	6.2	48.61	1.48	35.2322	3.78063	0.97916	255.635	18.7637	18.6	271.691	69.9	87	34.5	35.4	1	12.1	5.5	8	186.1	125.9	5.48	95.5	256.1	1.73	4.39679	1.12735	2.64516	230.327	161.159	18.4261	8.7	57.2718	4.01	137.5	101.8	21.4	14.3	2.22	1.28	0.8	56	73.1	3.96232	3.37806	18.5	2.2	1	0
000001||0003743602_0001	88.8	8	121.59	0.92	39	7.82	1.98	330.1	17.69	11.8	256.6	65.4	82	32.9	32.5	1	4.8	1.5	3.6	10	13.8	9.81	129	329.8	2.16	4.39679	1.12735	2.64516	206	23.1	12.5	4.6	25.3	4.23	140.1	106.6	25.4	8.1	2.18	1.58	1.02	35.026	71.6	3.96232	3.37806	10.8	0.7	0	0
000001||0003745178_0001	87.1	7.2	132.61	0.81	36.6	5.43	0.46	243.6	15.67	10.5	258	51.2	121	27.5	23.7	1.2	11.5	5	1.4	18.2	20.7	6.99	104	262.6	1.44	4.39679	1.12735	2.64516	230.327	161.159	18.4261	6.8	57.2718	3.28	134.9	98.2	26.4	10.3	1.94	0.65	0.93	35.026	75.4	3.96232	3.37806	15.9	1.4	0	0
000001||0003746149_0001	93	9.6	123.91	0.88	28.9	3.05	0.1	246.5	17.88	11.3	264.2	65.2	140	44.5	20.7	2.1	9.2	2.8	1.5	17.8	17.7	6.92	90.6	312.8	1.99	4.39679	1.12735	2.64516	203.3	127.4	27.9	1.2	23.7	3.61	144.1	108.3	23.2523	14.9282	2.21	1.20338	0.888996	35.026	43.15	4.18	1.31	16.55	0.3	1	0
000001||0003751655_0001	96.6	8.5	117.05	0.95	29	3.6	0.62	256.6	20.1	12.2	293.5	63.8	128	37.6	26.2	1.4	9.1	3.7	1.2	18.3	22.5	3.34	74	281.3	1.91	4.39679	1.12735	2.64516	514.2	1747.3	54.1	3.8	239.4	4.39	143.5	107.6	24.1	11.8	2.1	1.09	0.95	22	71.1	3.96232	3.37806	18.9	1	0	0
000001||0003754438_0001	91.2	8.58	123.86	0.9	30	2.49	0.15	277.5	18.69	11.6	232.2	67.3	125	39.1	28.2	1.4	10.3	4.1	2.2	14	18.7	5.43	72.4	336.2	2.27	4.39679	1.12735	2.64516	246	211.5	16.4	2.5	24.9	3.73	143.2	105	26.4	11.8	2.31	1.05	0.86	35.026	49.9	4.49	0.489	39.5	2	1	0
000001||0003755238_0001	87.2	7.7	107.275	1.00318	35.2322	3.78063	0.97916	255.635	18.7637	12.9397	271.691	62.3	136	41.2	21.1	2	30.4	11.2	2.6	15.4	26.5	5.23	67.8	231.5	1.8	4.39679	1.12735	2.64516	230.327	161.159	18.4261	10.1	57.2718	3.4	137.3	99.4	29.2	8.7	2.26	1.01	0.85	35.026	77	3.96232	3.37806	13.5	1.8	0	0
000001||0003766222_0001	93.5	7.9	106.82	1.02	42.8	5.45	0.65	185	15.6	13.1	284.5	59.4	113	35.7	23.7	1.5	35.7	15.4	7.3	16.6	14.4	3.88	115	327	2.04	4.39679	1.12735	2.64516	307	61.6	13.7	9.7	26.6	3.22	137.9	101.5	25.2	11.2	2.04	0.6	0.7	35.026	74.7	3.96232	3.37806	11.9	1.5	1	0
000001||0003766234_0001	98.5	7.06	118.18	0.94	30.9	4.79	2.6	238.1	17.1	12.1	282.3	61.4	111	35	26.4	1.3	11	4.3	5.1	29.5	40	4.07	70	207.6	2.08	4.39679	1.12735	2.64516	335	327.2	12.7	4.2	40.3	4.31	143.7	108	27	10.5	2.12	1.03	1	24	66.2	3.96232	3.37806	25.6	1.6	0	1
000001||0003766952_0001	86	8.28	117.39	0.93	33.2	6.47	0.5	287.5	17.08	11.9	287	67.7	129	36.5	31.2	1.2	11.9	4.9	0.7	7.2	14.7	3.56	91	210.1	2	4.39679	1.12735	2.64516	230.327	161.159	18.4261	6.3	57.2718	3.645	139.25	95.95	30.1	13.2	2.27	1.295	0.815	35.026	76.8	3.96232	3.37806	11.6	0.9	0	0
000001||0003777557_0001	91.6	10.9	107.275	1.00318	35.2322	3.78063	0.97916	255.635	18.7637	12.9397	271.691	53.3	102	28	25.3	1.1	5.8	2.4	0.9	11.9	11.6	16.89	326	345	2.05035	4.39679	1.12735	2.64516	230.327	161.159	18.4261	8.8	57.2718	4.53	141.2	109.7	21.4	10.1	2.01	2.11	1.05	35.026	85.7	3.96232	3.37806	6.9	0.7	0	0
000001||0003784547_0001	91.1	11.4	117.39	0.93	32	3.29	0.41	342.3	21.3	11.9	327.4	71.8	118	41.2	30.6	1.3	8.1	1.1	9.1	9.4	18.77	6.83	87.5	264.6	2.05035	4.39679	1.12735	2.64516	169.9	86.2	9.1	4.1	50	4.62	144.6	100.7	26.1	17.8	2.24	1.24	0.81	35.026	71.7	5.15	3.37806	20.3	1.2	0	0
000001||0003787599_0001	97.3	8.32	123.91	0.88	32.7	5.43	0.31	304.4	16.43	11.3	284.8	79.3	126	40.7	38.6	1.1	12.8	5	9	14.3	13.4	5.77	113.1	293.8	2.25	4.39679	1.12735	2.64516	126	130.9	16.6	4.6	49.2	3.58	141	104	24.5	12.5	2.38	0.96	0.81	35.026	52.2	4.31	3.06	28.4	2.5	1	0
000001||0003792199_0001	99.3	6.4	92.39	1.12	38.2	3.96	6.63	217	19.29	14.2	220.5	56.6	83	25.2	31.4	0.8	22.1	10.8	9.6	25.3	40	4.32	56	122.3	1.76	4.39679	1.12735	2.64516	584	371.1	65	4.5	192.2	4.44	137.8	101.5	27.4	8.9	1.89	1.15	0.84	35.026	75.6	3.96232	3.37806	14.1	0.8	1	0
000001||0003795880_0001	98.1	9.1	110.23	1	31.9	5.15	1.4	260.6	19.1	12.8	262.5	64.1	133	35.2	28.9	1.2	7.4	4.5	2.3	32	31.7	8.12	96.2	254.8	2.61	4.39679	1.12735	2.64516	230.327	161.159	18.4261	6.5	57.2718	3.74	147.2	104.5	26.9	15.8	2.26	1.05	0.96	35.026	62.2	3.96232	3.37806	27.1	2.9	0	0
000001||0003798085_0001	96.8	8.3	107.95	1.02	34.9	7.62	1.1	266.6	13.2	13	295.3	71.2	139	43.2	28	1.5	21.5	9.4	18.1	9.7	12.2	7.78	92.3	339.4	1.61	4.39679	1.12735	2.64516	148.5	85	10.4	7.4	28.8	3.67	154	102.8	28.5	31.7	1.86	0.97	1.05	35.026	79.6	3.96232	3.37806	10.9	1	1	0
000001||0003802011_0001	89.1	9.8	100	1.06	32.6	2.77	0.65	324.4	18.79	13.5	296.3	68.1	135	37.6	30.5	1.2	13.8	4.8	17.9	20.2	25.6	7.07	99	344.3	2.57	4.39679	1.12735	2.64516	230.327	161.159	18.4261	3.4	57.2718	4.13	137.9	102.1	24.2	11.6	2.25	1.2	0.68	35.026	63.7	3.96232	3.37806	25.4	1.3	0	0
000001||0003808147_0001	96.9	8.4	113.04	0.96	33.8	2.29	0.6	240.3	19.59	12.3	252.9	74.7	148	44.8	29.9	1.5	9.1	4	11.2	30.6	30.1	7.33	97	373.7	2.3	4.39679	1.12735	2.64516	167	105.5	12.7	4	53.8	4.61	140.8	102.4	27.7	10.7	2.52	1.42	0.81	35.026	69.1	3.96232	3.37806	20.4	1.2	0	0
000001||0003811716_0001	91.8767	9.28805	107.275	1.00318	35.2322	3.78063	0.97916	255.635	18.7637	12.9397	271.691	48	120.357	30.6	17.4	1.8	19.8	7.1	0.8	76	48.1	5.7	97.5	418.4	2.05035	4.39679	1.12735	2.64516	244	98.8	32.8	4.85981	24.2	3.89	140.4	108.8	21.9	9.7	1.97	1.33	0.73	35.026	65.3857	3.96232	3.37806	24.1527	1.57307	0	0
000001||1607305_0003	93.2	7.6	117.39	0.92	27.9	3.06	0.97916	255.635	16.59	11.9	271.691	65	125	39.6	25.4	1.6	9.9	2.4	9.1	22.5	17.1	4.92	93.3	487.5	2.05	4.39679	1.12735	2.64516	230.327	161.159	18.4261	4.6	57.2718	3.08	138.2	102.4	23.2	12.6	2.17	1.14	0.83	35.026	57.3	3.96232	3.37806	31.7	2.5	0	0
000001||1607305_0004	93.9	7.5	118.48	0.92	28.7	2.84	1.16	291	17.27	11.8	277.1	66.3	129	42.3	24	1.8	13.5	3.9	6.8	15.5	15.7	4.14	101.2	520.9	2.44	4.39679	1.12735	2.64516	230.327	161.159	18.4261	7.6	57.2718	2.81	143.4	106.4	24	13	2.32	0.89	0.8	35.026	71.4	3.96232	3.37806	21.4	2.3	0	0
000001||1614258_0002	63.6	8.2	105	1.04	33.5	4.25	0.97916	255.635	17.48	13.3	271.691	77.7	103	50.4	27.3	1.8	16.5	5.8	0.7	11.3	19	7.3	87.6	298	2.38	4.39679	1.12735	2.64516	209	74.8	6.5	15.2	41.9	4.06	137.1	97.8	24	15.3	2.48	1.39	1	35.026	84.9	3.96232	3.37806	10.5	1.9	0	0
000001||1646433_0002	91	8.7	101.25	1.07	30.2	0.92	1.77	204.1	21.73	13.6	251.2	64.1	123	36.2	27.9	1.3	7.7	1.1	2	12.6	15.1	6.69	103	347.6	2.29	4.39679	1.12735	2.64516	230.327	161.159	18.4261	3.5	57.2718	3.46	141.7	103.7	24	14	2.17	1.27	0.87	35.026	48.5	3.96232	3.37806	39.3	2.9	0	0
000001||1671617_0002	91.1	7.13	115	0.93	38.3	4.19	0.97916	255.635	16	12.4	271.691	61.8	131	37.9	23.9	1.6	5.5	2.3	1.9	12.1	15	3.56	55.1	313	2.23	4.39679	1.12735	2.64516	230.327	161.159	18.4261	3.3	57.2718	3.79	143	102.6	22.7	17.7	2.1	1.16	0.88	35.026	55.7	3.96232	3.37806	32.1	1.9	1	0
000001||1705508_0002	78.9	8.6	90.22	1.14	43.6	5.26	0.95	239	16.32	14.4	232.2	63.9	101	32.6	31.3	1	37.4	17.4	2.4	16.3	52.6	2.88	52	170.8	2.05035	4.39679	1.12735	2.64516	362	170.5	10.4	13.4	17.1	4.16	147.3	108.6	24.8	12	1.96	0.86	1.04	35.026	81.5	3.96232	3.37806	6.4	1.1	0	0
000001||1750710_0004	97.2	7	121.88	0.97	31.2	4.79	0.97916	255.635	19.81	12.4	271.691	57.7	122	31.6	26.1	1.2	8.4	2	1.4	21	16.3	5.14	114.1	219.7	2.05035	4.39679	1.12735	2.64516	230.327	161.159	18.4261	6.7	57.2718	3.9	131.5	97.7	23.2523	14.9282	2.07	1.20338	0.888996	35.026	78.3	3.96232	3.37806	9	0.8	0	0
000001||1768711_0002	83.5	9.4	112.5	0.99	36.3	4.45	0.63	288.8	15.88	12.7	310.2	62.6	122	39.2	23.4	1.7	11.8	3.7	1.2	11.5	12.1	3.22	63	282.5	2.88	4.39679	1.12735	2.64516	230.327	161.159	18.4261	3.9	57.2718	3.52	138	100	29.1	8.9	2.18	1.06	0.85	35.026	76.1	3.96232	3.37806	14.2	0.7	0	0
000001||1785642_0002	97.9	8.45	88.98	1.1	54.7	2.61	0.08	201.6	240	14	280.8	63.35	132	41.3	22.05	1.85	14.2	5.5	2.6	19.1	23.4	7.65	83.6	323.5	2	4.39679	1.12735	2.64516	168	125.5	11	8.4	38.6	3.99	137.8	98.4	23.1	16.3	2.34	0.91	1.11	35.026	88.2	3.96232	3.37806	7.8	0.7	1	0
000001||1788821_0003	88.5	10.3	89	1.08	36.1	2.8	0.97916	255.635	17.9	13.3	271.691	65.4	135	39.5	25.9	1.5	12.3	3.2	3.6	17	21	4.89	77.1	469.6	2.35	4.22	0.7	2.92	230.327	161.159	18.4261	2.3	57.2718	3.78	142	102.2	26.3	13.5	2.24	1	0.85	35.026	48.8	3.96232	3.37806	38.7	1.8	0	0
000001||1790096_0007	70.7	8.61	98	1.01	52.1	9.22	0.97916	255.635	15.8	13	271.691	69	88	37	32	1.2	7.4	3.8	4.6	11.6	13	16.47	944.3	288.4	1.218	5.09	1.67	3.04	296.5	122.1	10	9.3	183.3	3.79	137.9	94.3	23.5	20.1	2.16	2.29	0.86	35.026	78.5	3.96232	3.37806	9.5	1.1	1	0
000001||1790096_0008	76.1	8.29	27	2.88	87.1	7.63	0.97916	255.635	22.3	28.7	271.691	64.15	59	21.95	42.2	0.5	3.2	2.4	1.1	4	17	12.56	928	381.7	2.05035	4.39679	1.12735	2.64516	195.6	31	9	8.3	88.35	2.995	142.35	93.7	23.8	24.85	2.105	2.215	0.83	35.026	77.2	3.96232	3.37806	10.4	1.1	1	1
000001||1790096_0009	75.5	7.6	110	0.94	40.9	5.61	0.97916	255.635	16.2	12.5	271.691	62.4	64	30.1	32.3	0.9	2.6	0.6	8	8.1	16	21.35	880.9	282.9	1.94	4.75	1.71	2.52	230.327	161.159	18.4261	6.7	57.2718	5.34	142.8	102.7	24	16.1	2.2	1.96	0.89	35.026	79.1	2.3	0.732	14.1	1.2	0	0
000001||1802029_0002	87.2	8.2	132.81	0.91	32.5	4.19	1.96	255.635	19.27	11.7	271.691	59.1	82	33.3	25.8	1.3	3.1	1.2	2.1	28.5	31.3	27.6	683	563	2.35	4.39679	1.12735	2.64516	281	50.1	10.9	7.3	89.5	4.85	135.7	102.4	13	20.3	2.02	1.79	0.82	24	93.4	2.65	0.997	5	0.4	0	0
000001||1802029_0003	91.8767	9.28805	125	0.91	29.7	2.56	0.97916	255.635	18.92	11.7	271.691	65.4481	120.357	38.5603	26.9915	1.48302	12.9962	5.24285	7.34102	31.7229	34.3594	6.99706	142.285	343.697	2.96	4.39679	1.12735	2.64516	230.327	161.159	18.4261	4.85981	57.2718	3.94586	140.763	102.754	23.2523	14.9282	2.20659	1.20338	0.888996	19	65.3857	3.32	2.5	24.1527	1.57307	0	0
000001||1804536_0002	93.8	9.6	93.18	0.96	32	4.98	0.97916	255.635	15.99	12.54	271.691	63.4	101	34.4	29	1.2	5.6	3.6	5.5	5.5	11.8	25.05	1191.5	476.3	2.05035	4.39679	1.12735	2.64516	168.9	195.6	13	6.1	249	4.5	135.4	93.9	22.1	19.4	2.25	1.53	0.99	35.026	72.5	3.96232	3.37806	12	1	0	0
000001||1832498_0002	87.9	10.84	110	0.95	32.8	3.1	0.97916	255.635	18.5	12.4	271.691	68.7	123	41	27.7	1.5	13.2	3.2	9.2	17	20	5.03	79.4	443.4	2.17	4.39679	1.12735	2.64516	230.327	161.159	18.4261	4.3	57.2718	2.36	139.2	94	30.7	14.5	2.36	1.11	0.97	35.026	65	3.96232	3.37806	29.1	1.9	0	0
000001||1841757_0002	101.3	8.04	59	1.45	40.2	3.18	0.97916	255.635	19	17.4	271.691	60.1	111	35.8	24.3	1.5	13.5	6.3	2.6	16.7	27.2	8.14	103.8	457	2.02	4.59	0.95	3.19	304	111.1	11.5	2.7	22.4	3.63	140.9	102.3	20.6	18	2.24	1.01	0.87	35.026	58.2	3.96232	3.37806	32.4	1.5	0	0
000001||1852664_0001	87.3	8.45	107.275	1.00318	35.2322	3.78063	0.97916	255.635	18.7637	12.9397	271.691	65.4481	95	38.5603	26.9915	1.48302	12.9962	5.24285	7.34102	31.7229	34.3594	6.99706	142.285	343.697	2.05035	4.39679	1.12735	2.64516	230.327	161.159	18.4261	11.7	57.2718	3.94586	140.763	102.754	23.2523	14.9282	2.20659	1.20338	0.888996	35.026	84.7	3.96232	3.37806	8.4	1.2	1	0
000001||1857521_0001	81.3	7.68	107.275	1.00318	35.2322	3.78063	0.97916	255.635	18.7637	12.9397	271.691	59.1	117	36.7	22.4	1.6	8.4	2.6	27.1	13.9	18.1	6.99706	142.285	343.697	2.05035	3.52	1.48	1.6	229	74.7	10.8	2.6	22.5	3.94586	140.763	102.754	23.2523	14.9282	2.20659	1.20338	0.888996	35.026	60.9	3.08	3.37806	26.9	1.2	0	0
000001||1857914_0001	91.8767	9.28805	107.275	1.00318	35.2322	3.78063	0.97916	255.635	18.7637	12.9397	271.691	61.5	120.357	42.6	18.9	2.3	16.6	5.7	1.6	19	22.1	6.52	83.2	308.4	2.08	3.9	1.25	2.15	190.4	97.1	12.8	4.85981	26.2	4.12	141.7	106.6	23.2523	14.9282	2.34	1.20338	0.888996	35.026	65.3857	3.96232	3.37806	24.1527	1.57307	1	0
000001||1859596_0001	84.8	7.92	107.275	1.00318	35.2322	3.78063	0.97916	255.635	18.7637	12.9397	271.691	65.4481	105	38.5603	26.9915	1.48302	12.9962	5.24285	7.34102	31.7229	34.3594	6.99706	142.285	343.697	2.05035	4.39679	1.12735	2.64516	230.327	161.159	18.4261	13.3	57.2718	3.37	139.6	103.6	21.6	14.4	2.09	0.8	0.83	35.026	79.5	3.96232	3.37806	9.4	1.6	0	0
000001||1861335_0001	85.2	9.09	95	1.03	42.7	4.8	0.97916	255.635	19.6	13.4	271.691	71.5	116	39.7	31.8	1.2	10.9	5.6	2.4	31.6	27	9.31	97	250	1.92	4.05	1.35	2.41	271.7	68.3	13	3.1	34.9	4.62	134.6	105.7	22.1	6.8	2.15	0.95	0.88	26	61.1	3.92	3.37806	27.7	1.4	0	0
000001||1861383_0001	92.4	12.82	113	0.93	32.1	4.39	0.97916	255.635	15.7	12.4	271.691	69.2	117	40.1	29.1	1.4	19.2	8.4	1.3	13.4	25	4.89	86.4	215.9	2.57	3.68	1.68	1.61	265.7	78.2	26.4	3.8	20.6	4.69	143.4	104	22.7	16.7	2.27	1.49	0.94	35.026	66.2	3.96232	3.37806	22.9	1.3	0	0
000001||1861595_0001	96.7	8.83	91	1.06	36	2.69	0.97916	255.635	18.4	13.7	271.691	77.5	144	42.3	35.2	1.2	10.4	4.6	3.1	14	15.4	3.18	85.2	239.5	2.03	3.89	1.2	2.24	526	143.4	108.4	6	21.7	5.24	137	101	18.2	17.8	2.5	0.95	0.95	35.026	77.6	3.71	2.51	17.9	1.4	1	0
000001||1861726_0001	89.4	8.96	109	0.95	37.3	6.11	0.97916	255.635	16	12.6	271.691	67.5	94	35.2	32.3	1.1	21	8	3.4	108	57.7	8.95	40	136.7	2.05035	3.34	0.93	1.85	230.327	161.159	18.4261	7.6	57.2718	4.1	135.4	105.8	18.4	11.2	2.19	1.39	0.74	52	71.6	3.96232	3.37806	18.5	2	1	0
000001||1861726_0002	92.8	7.89	105	0.97	37.4	4.92	0.97916	255.635	18.8	12.6	271.691	79.6	140	45.1	34.5	1.3	10.2	4.5	2.6	36.3	28.3	3.41	63.7	357.4	2.29	4.54	1.79	2.4	167.5	69.9	11	4.2	27.8	4.43	145.3	105.1	20.8	19.4	2.43	1.57	0.9	35.026	66.4	3.96232	3.37806	26.4	1.7	1	0
000001||1862486_0003	93.3	6.78	125	0.87	35.5	2.88	0.19	365.8	21.2	11.2	396.3	63	129	38.4	24.6	1.6	4.3	1.5	1.4	12.6	18.1	3.13	81	276.7	1.86	4.39679	1.12735	2.64516	195	97.3	41.3	3.4	11.4	3.97	141.8	107.7	20.6	13.5	2.19	0.84	0.96	35.026	56	3.6	3.37806	37.3	2.3	0	0
000001||1863659_0001	94.1	10.5	105	0.97	42	3.94	0.97916	255.635	19.8	12.8	271.691	61	108	40.5	20.5	2	16.7	6.5	4.1	17.8	15.7	6.18	69.4	307.4	2.01	3.72	1.74	1.61	230.327	161.159	18.4261	6.5	57.2718	3.37	139.3	102.1	22.4	14.8	2.34	1.11	0.95	35.026	78.6	3.96232	3.37806	15.9	1.3	0	0
000001||1863957_0001	88.8	8.45	127	0.87	36.4	5.3	0.97916	255.635	16.5	11.8	271.691	61.9	161	40.5	21.4	1.9	30.8	10.3	1.8	19.3	17	5.61	110	242.7	2.87	3.39	0.76	1.73	147.7	34.6	11.7	6.2	59.7	3.46	135.5	101.2	24	10.3	2.13	0.97	0.72	35.026	83.9	3.96232	3.37806	8.6	0.6	1	0
000001||1864401_0001	90.6	8.42	117	0.91	35.7	4.35	0.97916	255.635	16.6	12.2	271.691	65.8	140	43.2	22.6	1.9	53.7	17.6	2.8	15.9	20.6	5.26	91	500.8	2.5	4.34	1.47	2.42	188.2	80.1	15.7	13.1	34.7	3	134.3	101.5	21.9	10.9	2.24	0.63	0.84	35.026	84	3.09	3.37806	4.4	0.7	1	0
000001||1864630_0001	91.8767	9.28805	107.275	1.00318	35.2322	3.78063	0.97916	255.635	18.7637	12.9397	271.691	55.9	120.357	32.8	23.1	1.4	7.3	2.4	1.9	27.5	56.7	15.48	552.5	410.3	2.05035	4.39679	1.12735	2.64516	230.327	161.159	18.4261	4.85981	57.2718	3.94586	140.763	102.754	23.2523	14.9282	2.20659	1.20338	0.888996	35.026	65.3857	3.96232	3.37806	24.1527	1.57307	0	0
000001||1945056_0002	88.9	10.1	87	1.09	65.5	7.46	8.23	255.635	15.4	14	271.691	52	116	31.2	20.8	1.5	12.9	4.6	2.3	16.7	25.8	22.65	466.5	866.3	1.92	4.39679	1.12735	2.64516	533.7	239	14.7	13.2	140.2	4	134	98.6	19.6	15.8	2.13	1.51	0.91	35.026	86.7	3.96232	0.463	4.1	0.6	0	0
000001||1945056_0003	86.6	8.5	120.65	0.9	33.5	3.95	1.93	255.635	21.15	11.6	271.691	51.1	80	34.8	16.3	2.1	12.9962	5.24285	7.34102	31.7229	34.3594	42.9	1259	867	2.05035	4.39679	1.12735	2.64516	230.327	161.159	18.4261	6.5	57.2718	3.73	145.1	107.5	13	24.6	1.65	2.86	1.12	35.026	71	4.9	10.96	16.2	1.5	0	0
000001||1997137_0004	92.8	8.1	128	0.87	33.3	3.96	0.97916	255.635	17.3	12	271.691	78.8	105	43.4	35.4	1.2	4.2	1.2	1.9	19.3	17.1	4.69	84.6	382.4	1.95	2.55	0.61	0.44	556.1	139.6	101.7	5.6	34.3	5.72	137.8	104	14.5	19.3	2.28	0.92	0.94	35.026	80.7	3.6	2.85	11.5	0.8	0	0
000001||1997137_0005	90.8	7.8	107.275	1.00318	35.2322	3.78063	0.97916	255.635	18.7637	12.9397	271.691	50.7	96	24.4	26.3	0.9	7	2.5	3.4	56.2	43	3.21	67.7	149.3	2.18	4.39679	1.12735	2.64516	254.9	46.3	21.5	5.7	18.5	3.2	138.3	100.1	18.6	19.6	1.96	0.77	0.79	35.026	84.9	2.87	3.52	5.6	0.4	1	0
000001||2660175_0006	91.8767	9.28805	107.275	1.00318	35.2322	3.78063	0.97916	255.635	18.7637	12.9397	271.691	65.4481	120.357	38.5603	26.9915	1.48302	12.9962	5.24285	7.34102	31.7229	34.3594	6.99706	142.285	343.697	2.05035	4.39679	1.12735	2.64516	230.327	161.159	18.4261	4.85981	57.2718	3.7	136.6	93.4	24	19.2	2.3	1.04	0.64	35.026	65.3857	3.96232	3.37806	24.1527	1.57307	0	0
000001||2660175_0007	91.8767	9.28805	107.275	1.00318	35.2322	3.78063	0.97916	255.635	18.7637	12.9397	271.691	76.9	120.357	48.1	28.8	1.7	11.5	2.6	17	26.6	25.83	3.45	143.2	329.2	1.65	3.44	0.86	2.32	230.327	161.159	18.4261	4.85981	57.2718	3.45	132.8	89.7	20.8	22.3	2.38	1.02	0.91	35.026	65.3857	3.96232	3.37806	24.1527	1.57307	0	1
000001||2660175_0008	91.8767	9.28805	107.275	1.00318	35.2322	3.78063	0.97916	255.635	18.7637	12.9397	271.691	65.4481	120.357	38.5603	26.9915	1.48302	12.9962	5.24285	7.34102	31.7229	34.3594	6.99706	142.285	343.697	2.05035	4.39679	1.12735	2.64516	230.327	161.159	18.4261	4.85981	57.2718	4	135.6	90.3	24.8	20.5	2.24	0.69	0.77	35.026	65.3857	3.96232	3.37806	24.1527	1.57307	0	1
000001||2660175_0011	91.8767	9.28805	107.275	1.00318	35.2322	3.78063	0.97916	255.635	18.7637	12.9397	271.691	71.6	120.357	44.4	27.2	1.6	12.9962	5.24285	7.34102	31.7229	34.3594	4.54	70.4	231.7	2.05035	4.39679	1.12735	2.64516	203	42	23.7	4.85981	27	2.76	136.9	94.7	28.8	13.4	2.13	0.87	0.8	35.026	65.3857	3.96232	3.37806	24.1527	1.57307	0	1
000001||2660175_0012	96.3	8.9	107.275	1.00318	35.2322	3.78063	0.97916	255.635	18.7637	12.9397	271.691	69	119	48.2	20.8	2.3	6.3	3.6	4.5	11.15	34.05	5.67	77.7	275.7	2.05035	4.39679	1.12735	2.64516	288.1	98.5	65.6	3.1	29.9	3.26	122	81	20.9	20.1	2.01	0.9	0.69	35.026	74.8	3.96232	3.37806	9.6	0.4	0	1
000001||E1627856_0004	94.3	8.4	98	1.05	25.5	3.66	5.89	191.7	15.3	13.7	264.2	62.7	75	39.2	23.5	1.7	6.9	3.7	2.1	11	14.5	15.62	209.3	536.9	2.05035	4.39679	1.12735	2.64516	166	158.7	4.4	14.2	184.2	5.54	137.8	101.9	24.3	11.6	2.16	1.74	1	35.026	95.5	3.96232	3.37806	2.2	0.3	0	0
000001||E1650924_0002	94.5	12.7	85.24	1.02	30.2	3.45	0.97916	255.635	14.22	13.18	271.691	76.2	155	47	29.2	1.6	14.6	5.3	3.8	55.4	37.5	4.59	108.1	500.5	2.4	4.39679	1.12735	2.64516	230.327	161.159	18.4261	3.9	57.2718	3.73	138.2	100.6	23.2	14.4	2.34	0.98	0.94	35.026	64.7	3.96232	3.37806	24.7	1.5	0	0
000001||E1657921_0003	89.8	7.42	109.78	0.98	29.5	3.78063	0.97916	255.635	18.7637	12.6	271.691	67.8	111	41.1	26.7	1.5	7	1.6	4.1	4.6	18.1	5.88	74	227.8	2.1	4.39679	1.12735	2.64516	191	70.3	18.2	3.9	22.5	4.09	141.4	105.3	22.7	13.4	2.25	1.34	0.83	54	66	4.95	3.37806	26	1.5	0	1
000001||E1665209_0007	91.3	9	113.64	0.98	27.8	3.66	2.89	323.1	15.95	12.5	240.2	70.5	117	38.4	32.1	1.2	4.9	2.3	7.5	5	19.4	3.27	57.6	304.2	1.76	4.39679	1.12735	2.64516	182	45.4	7.6	5	24.5	3.12	142	107.4	22.8	11.8	1.98	1.01	1.16	35.026	75.6	3	3.37806	13.5	0.9	1	0
000001||E1687661_0002	90.6	9.28805	107	0.96	44.6	3.53	0.97916	255.635	20	12.8	271.691	69.8	136	42.8	27	1.6	14.8	5.6	4.3	36.6	29	6.12	80	383	2.65	2.96	0.69	1.78	158.6	180.5	18.9	4.1	56.8	4.11	133.3	99.7	20.7	12.9	2.19	0.89	0.84	35.026	69.5	3.96232	3.37806	20.4	1.2	1	0
000001||E1702011_0003	100	10.24	96	1.03	34.2	4.19	0.97916	255.635	15.3	12.8	271.691	62.4	82	37.6	24.8	1.5	14.1	4.4	5	7	18	7.44	247	424.6	2.85	4.65	1.15	3.12	247.6	84.7	20	5.9	164.1	2.88	138.2	96.3	23.3	18.6	2	1.35	0.8	35.026	81.8	2.22	1.24	10.2	0.7	1	0
000001||E1702011_0004	100.3	12.3	119	0.91	36.6	4.53	0.4	255.635	16.3	12.2	271.691	61.5	60	36.1	25.4	1.4	6.4	3.1	5	14.8	16	20.09	355.7	480.1	2.17	4.39679	1.12735	2.64516	189.8	67.6	14	4.3	62.1	3.79	138.2	98.9	20.8	18.5	2.03	1.53	1.2	35.026	71.6	2.26	3.37806	17.9	1.1	1	0
000001||E1731524_0002	92.9	10.6	25	3.04	73.75	0.5	12.32	255.635	40.05	30.85	271.691	60.9	116	34.65	26.25	1.35	22.6	9.8	5.3	19.1	24.6	4.965	82.4	159.1	2.11	4.39679	1.12735	2.64516	234.2	100	30	3.5	101.6	3.42	144.5	112.7	23.3	8.5	1.96	1.08	0.77	35.026	68.1	3.96232	3.37806	20.6	1	0	0
000001||E1747750_0002	99	11.4	103	0.98	38.8	4.28	0.97916	255.635	17.5	12.4	271.691	71.4	126	43.1	28.3	1.5	13.3	2.7	9.2	39.5	24.5	4.29	64.9	354.5	2.38	5.29	0.81	3.25	179.8	70	14	3.8	19	3.63	142.6	104.7	24.6	13.3	2.27	1.32	0.97	35.026	56.8	4.31	6.57	35.4	2.4	1	0
000001||E1781691_0002	100.2	9.34	36.41	1.89	31	0.45	2.32	255.635	34	22.7	271.691	52.45	81	26	26.45	1	10.6	5.3	2.9	51.9	90.3	11.43	91.3	172.7	2.05035	4.39679	1.12735	2.64516	280	161.159	18.4261	7	57.2718	3.42	153.5	121.1	17.8	14.6	1.86	1.14	0.98	35.026	89.3	3.96232	3.37806	7.3	0.6	0	0
000001||E1781691_0003	96.9	8.4	100	1.08	31.7	4.59	0.97916	255.635	17.75	13.7	271.691	71.6	85	30.6	41	0.7	10.5	4.1	3.4	40.3	78.4	2.71	63.9	176.6	2.83	4.39679	1.12735	2.64516	215	17	11	3.5	46.1	3.34	137.1	95.9	25.7	15.5	2.37	1.62	1.03	35.026	67.7	3.96232	3.37806	21.7	1.1	0	0
000001||E1791641_0002	93.9	9.2	113.04	0.96	36.3	3.11	0.82	275.5	18.74	12.3	259.7	60.5	123	38.7	21.8	1.8	11.6	3.9	9.1	5.5	20.7	5.68	115	353.8	2.25	4.39679	1.12735	2.64516	230.327	161.159	18.4261	2.5	57.2718	3.62	143.5	107.8	24.9	10.8	2.08	1.27	0.88	35.026	59.6	3.96232	3.37806	25.7	1.1	0	0
000001||E1814989_0002	86.9	12	107.275	1.00318	35.2322	3.78063	0.97916	255.635	18.7637	12.9397	271.691	47.6	54	26.4	21.2	1.2	3.9	1.6	2.9	39	25	23.93	1372.9	345	2.05035	4.39679	1.12735	2.64516	230.327	161.159	18.4261	8.4	57.2718	4.94	140.3	98.4	18.9	15.1	2	2.14	0.74	2	88	3.96232	3.37806	4.4	0.4	0	0
000001||E1833733_0002	71.6	9	78.12	1.21	40.3	5.79	0.97916	255.635	17.75	15.2	271.691	69.5	75	35.5	34	1	6.5	3.3	4.2	8.1	9.89	2.75	97.1	213.1	2.05035	4.39679	1.12735	2.64516	230.327	161.159	18.4261	9.8	57.2718	4.44	136.9	96.8	24.3	15.8	2.1	0.84	0.9	35.026	88.7	3.96232	3.37806	10.1	1.1	0	0
000001||E1929310_0004	102.8	10.5	86	1.1	50.1	5.36	1.23	255.635	15.7	14	271.691	66.7	71	29.9	36.8	0.8	6.3	4.7	6.7	13	16	14.44	440.3	346	1.97	4.39679	1.12735	2.64516	184.5	41	15	6.2	88.8	4.11	144.3	109.9	17.8	16.6	1.98	1.32	0.79	35.026	77.9	2.5	3.37806	7.9	0.6	0	0
000001||E1980758_0003	86.1	6.4	99	1.01	44.8	7.91	0.97916	255.635	18.8	13.2	271.691	61.4	101	32.4	29	1.1	6	3.2	2.4	10	13	8.84	122.1	395.4	1.84	4.62	1.11	3.19	161.7	18	6.8	5.5	24	4.06	142	104.2	20.9	16.9	2.2	1.18	0.87	35.026	66.9	3.96232	3.37806	21.5	1.8	0	0
000001||E1980758_0004	89.2	8	90	1.07	46.3	6.98	0.97916	255.635	17.7	13.8	271.691	52.5	99	29.6	22.9	1.3	6.4	4.9	7.8	11.6	13.2	6.57	110.6	300.1	1.84	4.39679	1.12735	2.64516	159.3	52.4	19	4.8	20.3	3.41	141.5	106.8	24.2	10.5	1.98	1.04	1.03	35.026	63.5	3.96232	3.37806	25.1	1.9	0	1
000001||E2680128_0003	94.5	12.3	107	0.96	33	5.33	0.97916	255.635	17.7	12.5	271.691	66.3	145	42.2	24.1	1.8	80	62.8	10	255	149	5.51	142.2	425.5	0.28	3.35	0.94	2.15	233	136.9	9.525	6.3	137.2	4.13	137.9	102.2	18.3	17.4	2.2	0.96	0.72	35.026	85.2	4.16	3.37806	7.4	0.6	1	0
000001||E2680128_0004	93.7	12.4	107.275	1.00318	35.2322	3.78063	0.97916	255.635	18.7637	12.9397	271.691	62	130	37.1	24.9	1.5	83.8	67.7	182.8	187.56	99.32	8.52	157.6	489.5	0.26	2.92	0.95	1.79	181.7	136.5	12.2	9	275.5	3.79	138.3	102.5	22.3	13.5	2.13	0.91	0.79	35.026	85.6	3.96232	3.37806	8.2	0.9	0	0
000001||E2680128_0005	97.4	11.2	95.72	0.94	28.9	3.75	0.97916	255.635	17.31	12.35	271.691	61.7	156	38.3	23.4	1.6	8.6	3.2	4.2	16.7	16.84	8.56	156.1	552	0.25	4.39679	1.12735	2.64516	138.5	89.5	13.3	5.5	123.6	4.81	140.8	100.8	22.1	17.9	2.24	1.21	0.86	35.026	72.4	4.36	3.37806	18.9	1.4	0	0
000001||E2680128_0006	96.5	12	107.275	1.00318	35.2322	3.78063	0.97916	255.635	18.7637	12.9397	271.691	64.1	152	39.2	24.9	1.6	9.7	3.9	4.2	15.7	15.62	8	153.5	541.5	0.26	4.39679	1.12735	2.64516	230.327	161.159	18.4261	5	57.2718	4.87	141.8	104.3	20.7	16.8	2.24	1.01	0.73	35.026	76.2	3.96232	3.37806	15.5	1	0	0
000001||E2735034_0002	95.2	8.9	79.44	1.06	34.3	9.4	0.97916	255.635	15.99	13.72	271.691	69.3	150	33	36.3	0.9	27.1	13.3	23.6	17.4	17.8	6.49	81.2	357.6	2.78	4.39679	1.12735	2.64516	230.327	161.159	18.4261	17	57.2718	4.22	137.4	97.8	24.4	15.2	2.11	0.68	0.96	35.026	90.2	3.96232	3.37806	3.9	0.7	0	0
000001||E2767798_0004	78.6	12.7	86	1.1	32.7	4.14	0.97916	255.635	16.7	13.5	271.691	59.7	104	36.8	22.9	1.6	8.7	2.6	2.4	10.9	15.6	6.92	79.9	329.2	2.5	4.88	0.92	3.4	221.7	71.8	7	4.2	34.1	4.61	148.2	111.8	18.6	17.8	2.26	0.89	0.95	47.5	71.1	2.58	2.06	22.4	1.3	1	0
000001||E2819127_0001	91.8767	9.28805	107.275	1.00318	35.2322	3.78063	0.97916	255.635	18.7637	12.9397	271.691	71.8	120.357	46.5	25.3	1.8	8.5	0.7	2.2	31.9	29.7	6.13	110.4	373.7	1.71	4.91	2.03	2.24	150	33.3	30.2	4.85981	89.9	3.93	142.3	98.6	25.9	17.8	2.28	1.27	1.37	35.026	65.3857	3.96232	3.37806	24.1527	1.57307	0	0
000001||E2819197_0001	91.8767	9.28805	107.275	1.00318	35.2322	3.78063	0.97916	255.635	18.7637	12.9397	271.691	63	120.357	39.9	23.1	1.7	8.8	2.1	13.5	15.01	19.35	4.83	112.6	346.7	1.7	3.53	1.2	2.04	113.1	74.9	36	4.85981	57.2718	3.99	139.6	100.6	23.9	15.1	2.21	1	1.16	35.026	65.3857	4.027	3.37806	24.1527	1.57307	0	0
000001||E2853725_0001	109.2	10	107.275	1.00318	35.2322	3.78063	0.97916	255.635	18.7637	12.9397	271.691	68.4	150	45.5	22.9	2	10.7	3.8	3.3	50.31	33.13	7.53	104.2	527.4	1.73	5.86	0.82	2.55	140.7	54.6	2.6	4.1	36	4.05	145.1	104.7	20.3	20.1	2.16	1.07	0.99	35.026	60.2	3.96232	3.37806	29.7	2	1	0
000001||E2859022_0001	104.1	9.6	105	0.97	37.6	8.8	0.97916	255.635	15.5	12.8	271.691	69	146	38.7	30.3	1.3	10.6	5.3	0.7	19.77	13.19	5.16	71.8	223	2.05035	4.39679	1.12735	2.64516	230.327	161.159	18.4261	6	57.2718	4.08	137.4	96.6	22.6	18.2	2.37	0.95	0.91	35.026	67.7	3.96232	3.37806	17.3	1.5	0	0
000001||E2859170_0001	101.9	9.9	107.275	1.00318	35.2322	3.78063	0.97916	255.635	18.7637	12.9397	271.691	65.4481	135	38.5603	26.9915	1.48302	12.9962	5.24285	7.34102	31.7229	34.3594	6.99706	142.285	343.697	2.05035	4.39679	1.12735	2.64516	134.5	109.2	15.5	5.3	20.9	3.94586	140.763	102.754	23.2523	14.9282	2.20659	1.20338	0.888996	8	69.4	3.96232	3.37806	21.7	1.7	1	0
000001||E2859191_0001	91.8767	9.28805	107.275	1.00318	35.2322	3.78063	0.97916	255.635	18.7637	12.9397	271.691	62.7	120.357	39.6	23.1	1.7	5.2	3.8	2.2	22.6	18.77	6.12	125.3	331.3	1.58	3.09	0.78	1.83	127.4	77.3	23.5	4.85981	0	3.92	138.8	105.3	20.6	12.9	2.53	1.16	0.81	9	65.3857	3.96232	3.37806	24.1527	1.57307	1	0
[truncated: 30 more columns]
